# Supplementary material for: The clinical utility and costs of whole-genome sequencing to detect cancer susceptibility variants—a multi-site prospective cohort study
Source: Genome Med. 2023 Sep 19;15:74. doi: 10.1186/s13073-023-01223-1 (PMC10507925; doi:10.1186/s13073-023-01223-1)
Supplement: Supplementary file 1 — Additional file 1: Table S1. Clinical information for all individuals recruited inclusive of index cases and family members. Table S2. Recorded risk-management strategies and related parameters. Table S3. Virtual gene panels used. Table S4. Variants identified within the 195 index cases that were prioritised for review at the multidisciplinary team meetings. Table S5. Estimation of average costs per affected individual for testing practice using targeted genes or gene panels, or whole genome sequencing. Table S6. Comparison of the costs and consequences of the different testing strategies. Table S7. Marginal analysis of the costs and consequences of the different testing strategies. Table S8. Summary of changes made to risk-management of index cases who were found to carry a likely pathogenic or pathogenic variant. [file 13073_2023_1223_MOESM1_ESM.xlsx]

## Sheet: Contents
Supplementary tables
Table S1. Clinical information for all individuals recruited inclusive of index cases and family members
Table S2. Recorded risk-management strategies and related parameters
Table S3. Virtual gene panels used
Table S4. Variants identified within the 195 index cases that were prioritised for review at the multidisciplinary team meetings
Table S5. Estimation of average costs per affected individual for testing practice using targeted genes or gene panels, or whole genome sequencing
Table S6. Comparison of the costs and consequences of the different testing strategies
Table S7. Marginal analysis of the costs and consequences of the different testing strategies
Table S8. Summary of changes made to risk-management of index cases who were found to carry a likely pathogenic or pathogenic variant

## Sheet: Table S1
Table S1. Clinical information for all individuals recruited inclusive of index cases and family members
Blue shaded rows indicate additional recruited family members that did not undergo whole genome sequencing.
Column D: 1 - an index case in a family that fulfills recognised clinical criteria for a hereditary cancer syndrome; 2 - two primary cancers under age 60; 3 - three primary cancers under age 70; 4 - an individual with colorectal polyposis; 5 - a cancer affected individual fulfilling two or more of the following: (A) - a early age at onset; (B) - one or more first degree relatives with the same ki…
Column F: Tumour-associated phenotype/s as per information and captured in RedCap (information was provided by recruiting Familial Cancer Clinic at the time of participant recruitment and/or provided at during the multidisciplinary team meeting review). Additional abbreviations: BCC - basal cell carcinoma; GBM - Glioblastoma Multiforme; nos - not otherwise specified; SCC - squamous cell carcinoma.
Column N: n/a - not applicable
Study ID	Participant type	Status	Eligibility criteria	Sex	Tumour-associated phenotype/s	Family meets criteria for the following hereditary cancer syndrome	Other phenotype(s) present in the family	The following genetic tests were performed for this participant without conclusive results	Relationship to recruited index case	Index case that family member is related to	Recruited family members of index case	Sequencing data available from EGA
I001	Index	Alive	5 (A, B)	Female	Urogenital: other - clear cell renal cancer (41)	-	Kidney, breast, ovary, cervix, cancer (nos), prostate	Renal 9 (or more) genes: FH, FLCN, MET, SDHB, SDHC, SDHD, TSC1, TSC2, VHL. Illumina Infinum CoreExome-24 v1.1	-	-	-	Yes
I002	Index	Alive	4	Female	Colorectal (32) Polyposis syndrome: adenomas or adenomatous polyps (32)	-	Polyps	Colorectal & Polyps 16 (or more) genes: APC, AXIN2, BMPR1A, BUB1B, EPCAM, GREM1, MLH1, MSH2, MSH6, MUTYH, NTHL1, PMS2, POLD1, POLE, PTEN, SMAD4, STK11. FISH analysis for APC, G-banded karyotype. MLPA analysis of APC and MUTYH genes	-	-	-	No
I003	Index	Alive	2	Female	Neurological: brain (11 months and 3 yrs)	-	Colorectal, breast, lung, skin, meningioma	APC, FAP sequencing and MLPA. Chromosomal microarray. IHC - Mismatch repair protein(s)	-	-	-	Yes
I004	Index	Alive	2, 3	Female	Lymphoma: Non-Hodgkin (41) Urogenital: other - bladder (37) Other: Parathyroid adenoma (39)	-	Lung, breast, endometrial	CDC73, MEN1, Chromosome microarray, IHC - Mismatch repair protein(s), CDC73 antibody	-	-	-	Yes
I005	Index	Alive	4	Female	Polyposis syndrome: adenomas or adenomatous polyps (21)	-	Polyps (other), polyps (colorectal), brain, cancer (nos)	APC, MUTYH	-	-	-	Yes
I006	Index	Alive	2	Female	Breast (61) Upper Gastrointestinal (57) Other: Gastrointestinal stromal tumour (GIST) (57)	-	Lung, melanoma, prostate, pancreatic, breast, colorectal, endometrial, cancer (nos)	Mismatch Repair (MMR) genes (includes EPCAM, MLH1, MSH2, MSH6 and PMS2), BRCA1 and BRCA2, CDH1, PALB2, PTEN, TP53, EPCAM, MLH1 promoter methylation study in blood, DDX41, IHC - Mismatch repair protein(s), MLH1 promoter methylation studies	-	-	-	Yes
I007	Index	Alive	2, 3	Female	Gynaecological: other - bilateral ovarian teratoma (left unconfirmed at 20, right at 28) Other: Cerebellar haemangioblastoma (29)	-	Breast, gastric, colorectal polyps, nasal polyps, meningioma, pituitary tumour	VHL	-	-	-	Yes
I008	Index	Alive	3, 5 (A, B)	Female	Breast (35) Polyposis syndrome: adenomas or adenomatous polyps (68) Polyposis syndrome: serrated polyps (68) Respiratory (77) Urogenital: urothelial carcinoma (74)	-	Colorectal, cervical, pancreatic, oesophageal, lung, gastric	Mismatch Repair (MMR) genes (includes EPCAM, MLH1, MSH2, MSH6 and PMS2), APC, BRCA1 and BRCA2, MUTYH, PALB2, PTEN, IHC - Mismatch repair protein(s)	-	-	-	Yes
I009	Index	Alive	2, 3	Male	Melanoma (58) Neuroendocrine: Three low-grade neuroendocrine tumours of the small bowel (59) Urogenital: other - High grade sarcomatoid tumour of left kidney (59) Other: pseudomyxoma peritonei (59)	-	No reported family history of cancer	-	-	-	-	Yes
I010	Index	Alive	3	Female	Breast (66) Melanoma (64) Other: Pituitary adenoma (65) Other: Adrenal adenoma (59)	-	Bone, lung	BRCA1 and BRCA2, MEN1, PALB2, PTEN,CDKN1A, CDKN2B, CDKN2C, AIP	-	-	-	Yes
I011	Index	Alive	2, 3	Female	Breast (56) Melanoma (38) Skin cancer (non-melanoma) - > 100 BCCs and > 30 SCCs (38) Other: Ovarian teratoma (44)	-	Leukaemia, lung, basal cell carcinoma, renal, melanoma, brain, colorectal polyps, oral	BAP1, PTCH1, SUFU, DDB2, ERCCl, ERCC2, ERCC3, ERCC4, ERCC5, ERCC6, ERCC8, GBA, GTF2H5, MPLKIR, POLH, XPA, XPC, BAP1 IHC, Microarray	-	-	-	Yes
I012	Index	Alive	3	Female	Breast (52) Colorectal (72) Urogenital: renal cell carcinoma (72)	-	Breast, colorectal, prostate, head and neck, lymphoma, lung, leukaemia, skin (nos), prostate, renal, melanoma, colorectal adenomas polyps, cancer (nos)	IHC - Mismatch repair protein(s)	-	-	-	Yes
I013	Index	Alive	2	Male	Neurological: other than brain (61) Urogenital: other - Oncocytoma (55) Other: Skin	-	Cancer (nos), melanoma	FLCN	-	-	-	Yes
I014	Index	Alive	4	Female	Polyposis syndrome: adenomas or adenomatous polyps (48)	-	Colorectal polyps	APC, MUTYH	-	-	-	No
I015	Index	Alive	4	Female	Polyposis syndrome: adenomas or adenomatous polyps (38) Polyposis syndrome: serrated polyps (38) Unknown Primary	-	Multi focal colorectal, pancreatic, SCC, sarcoma (not Ewing), lung, gastric, skin (nos), polyps (colorectal adenomas)	APC, MUTYH	-	-	-	Yes
I016	Index	Alive	4	Male	Polyposis syndrome: adenomas or adenomatous polyps (65)	-	Colorectal	APC, MUTYH	-	-	-	Yes
I017	Index	Alive	4	Female	Polyposis syndrome: hyperplastic polyps (42) Polyposis syndrome: other - fundic (61)	-	Brain, colorectal (multiple, single or nos), polyps (colorectal adenomas or hyperplastic), familial hyperplastic polyposis	APC, MUTYH	-	-	-	Yes
I018	Index	Alive	4	Female	Polyposis syndrome: adenomas or adenomatous polyps (43)	-	Thyroid, lung, colorectal	APC, MUTYH	-	-	-	Yes
I019	Index	Alive	2	Female	Breast (43) Urogenital: renal cell carcinoma (26)	-	Biliary, colorectal polyps, leukaemia	-	-	-	-	Yes
I020	Index	Alive	2	Female	Sarcoma: other - both bone and soft tissue (4) Urogenital: other - Rhabdoid tumour of kidney (5 1/2 months)	-	Breast, brain tumour possibly lymphoma	TP53, Karyotype, SNP array	-	-	-	Yes
I021	Index	Alive	2, 3	Female	Head and Neck (52) Upper Gastrointestinal (51) Urogenital: other (not further specified) (46)	-	Prostate, appendix, colorectal, carcinoid tumour	MEN1	-	-	-	Yes
I022	Index	Alive	1	Female	Other: Fibrofolliculomas/trichodiscomas (49)	Birt-Hogg-Dube	Lung, lymphoma, benign tumour of submandibular gland	FLCN	-	-	-	Yes
I023	Index	Alive	4	Female	Polyposis syndrome: adenomas or adenomatous polyps (36) Polyposis syndrome: serrated polyps (36)	-	Cancer (nos), leukaemia, melanoma	APC, MUTYH	-	-	-	Yes
I024	Index	Alive	4	Male	Polyposis syndrome: adenomas or adenomatous polyps (35)	-	Bilateral breast, breast, prostate	APC, MUTYH	-	-	-	Yes
I025	Index	Alive	5 (A, B)	Male	Neurological: brain (44)	-	Brain	TP53	-	-	-	Yes
I026	Index	Alive	2	Female	Melanoma (52) Neuroendocrine: papillary thyroid carcinoma (53) Respiratory (53)	-	Leukaemia, brain, prostate, breast, renal, cancer (nos), sarcoma (not Ewing), bone	TP53	-	-	-	Yes
I027	Index	Alive	3	Female	Breast (49) Neuroendocrine: thyroid (67) Respiratory (66)	-	No reported family history of cancer	-	-	-	-	Yes
I028	Index	Alive	5 (A, B)	Female	Neuroendocrine: thyroid (34)	-	Thyroid, pancreatic, renal	-	-	-	-	Yes
I029	Index	Alive	4	Female	Polyposis syndrome: adenomas or adenomatous polyps (25) Polyposis syndrome: serrated polyps (25)	-	Colorectal, prostate, melanoma, cancer (nos), colorectal polyps, polyps (upper gastrointestinal), SCC, leukaemia, breast, skin (nos)	-	-	-	-	Yes
I030	Index	Alive	4	Female	Colorectal (66) Polyposis syndrome: adenomas or adenomatous polyps (46) Polyposis syndrome: hyperplastic polyps (46)	-	No reported family history of cancer	Colorectal & Polyps 16 (or more) genes: APC, AXIN2, BMPR1A, BUB1B, EPCAM, GREM1, MLH1, MSH2, MSH6, MUTYH, NTHL1, PMS2, POLD1, POLE, PTEN, SMAD4, STK11. IHC - Mismatch repair protein(s). IHC BRAF V600E test	-	-	-	Yes
I031	Index	Alive	2	Female	Breast (53) Colorectal (49)	-	Prostate, melanoma, breast, meningioma, colorectal	IHC - Mismatch repair protein(s)	-	-	-	Yes
I032	Index	Alive	3	Female	Breast (68) Respiratory (72) Neuroendocrine: medullary thyroid cancer Urogenital: urothelial carcinoma (63)	-	Colorectal, bladder, stomach, adrenal, skin (nos), cancer (nos), multiple cancers, lymphoma, oesophageal, prostate, brain, gastric	RET	-	-	-	Yes
I033	Index	Alive	4	Male	Polyposis syndrome: adenomas or adenomatous polyps (46) Lymphoma - Hodgkin (15)	-	Liver, lymphoma, melanoma, colorectal, oesophageal, leukaemia	Polyps 11 (or more) genes: APC, AXIN2, BMPR1A, BUB1B, GREM1, MUTYH, NTHL1, POLD1, POLE, PTEN, SMAD4, STK11	-	-	-	Yes
I034	Index	Alive	5 (A, C)	Male	Neuroendocrine: Neuroblastoma (26)	-	Thyroid, leukaemia	TP53	-	-	-	Yes
I035	Index	Alive	2, 3	Female	Skin cancer (non-melanoma) - four BCC Urogenital: other - Wilm's tumour (2) Other: Parotid tumour (51) Other: Spindle cell carcinoma	-	Lung, benign adenomas, breast	-	-	-	-	No
I036	Index	Alive	2	Male	Head and Neck: pituitary Tumour (estimated 20) Upper Gastrointestinal: GIST in posterior wall fundus of stomach (60)	-	Prostate, stomach, bowel, pituitary, testicular	IHC: SDHA/B	-	-	-	Yes
I037	Index	Alive	5 (A, B)	Female	Urogenital: clear cell renal cell carcinoma (50)	-	Clear cell kidney, melanoma, breast, bowel	Renal 9 (or more) genes: FH, FLCN, MET, SDHB, SDHC, SDHD, TSC1, TSC2, VHL	-	-	-	Yes
I038	Index	Alive	2, 3	Female	Breast (52) Gynaecological: ovarian (37) Neuroendocrine: papillary thyroid (51)	-	Breast, thyroid, lymphoma, leukaemia, lung, BCC, kidney, bowel, ovary, SCC, melanoma, prostate	BRCA1 & BRCA2	-	-	-	Yes
I039	Index	Alive	2, 3	Female	Melanoma: Ocular (estimated 41) Neuroendocrine: Carcinoid tumour of bronchial (22) Neuroendocrine: Carcinoid tumour medullary thyroid (42)	-	Brain tumour, bowel, prostate	MEN1	-	-	-	No
I040	Index	Alive	2, 3	Male	Colorectal (47) Urogenital: prostate (57) Other: Ampulla of Vater (66)	-	Bowel, prostate	IHC - Mismatch repair protein(s)	-	-	-	Yes
I041	Index	Alive	5 (A, B)	Female	Neuroendocrine: papillary thyroid (35)	-	Skin non-melanoma, thyroid, melanoma, bowel, kidney, testis, bowel	CDKN2A, Molecular karyotype	-	-	-	Yes
I042	Index	Alive	5 (A, B)	Female	Neuroendocrine: follicular thyroid (30)	-	Breast	-	-	-	-	Yes
I043	Index	Alive	2	Female	Breast (49) Neuroendocrine: Lung Carcinoid (58)	-	Bladder, breast, kidney, leukaemia, testis, unknown primary, unknown cancer	-	-	-	-	Yes
I044	Index	Alive	2, 3	Female	Breast (59) Gynaecological: endometrial (59) Melanoma (64) Neuroendocrine: papillary thyroid (62)	-	No reported family history of cancer	-	-	-	-	Yes
I045	Index	Alive	3	Female	Breast (63) Gynaecological: cervical (34) Urogenital: small cell renal cell carcinoma (63)	-	Throat, lung, bowel, oesphagus, liver, prostate, bone, blood	-	-	-	-	Yes
I046	Index	Alive	2, 3	Male	Sarcoma: soft tissue - four primary leiomyosarcomas (36)	-	No reported family history of cancer	TP53	-	-	-	Yes
I047	Index	Alive	1	Female	Neuroendocrine: Small bowel carcinoid (multifocal) (62) Other: Myeloma (67)	Multiple myeloma	Myeloma, liver, head and neck	-	-	-	I218	Yes
I048	Index	Alive	5 (A, C)	Female	Gynaecological: ovarian - granulosa cell tumour (17)	-	Ovary (granulosa cell tumour), kidney, lymphoma, bowel	-	-	-	-	Yes
I049	Index	Alive	1	Female	Neuroendocrine: Ovary carcinoid tumour (50)	Neuroendocrine	Head and neck, lung, breast, melanoma	-	-	-	-	No
I050	Index	Alive	2, 3	Female	Breast (50) Gynaecological: endometrial (52) Urogenital: clear cell renal cell carcinoma (50)	-	Kidney, skin, liver, throat, lung, stomach, breast, ovary, brain	BRCA2	-	-	-	Yes
I051	Index	Alive	2, 3	Female	Sarcoma: bone (Ewing sarcoma) (29) Other: Fibrolamellar hepatovellular carcinoma (18) Other: B-cell Acute lymphoblastic leukemia (30)	-	Lymphoma, prostate, skin (non-melanoma)	TP53	-	-	-	Yes
I052	Index	Deceased	2, 3	Male	Sarcoma: other Spindle cell (47) Urogenital: prostate (44) Lymphoma: Hodgkin's (27)	-	Lung	BRCA1, BRCA2, TP53	-	-	-	Yes
I053	Index	Alive	1	Female	Skin cancer (non-melanoma) Urogenital: clear cell renal cell carcinoma (53)	Renal	Kidney, testis, prostate, brain, leukaemia, lung, breast	Renal 9 (or more) genes: FH, FLCN, MET, SDHB, SDHC, SDHD, TSC1, TSC2, VHL. FLCN	-	-	-	Yes
I054	Index	Alive	2, 3	Male	Urogenital: renal cell carcinoma (50) Urogenital: prostate (52) Other: Myelodysplastic syndrome (54)	-	Prostate, lung	-	-	-	-	Yes
I055	Index	Alive	2	Female	Breast (42) Sarcoma: soft tissue (14)	-	Prostate	BRCA1 & BRCA2 PLUS ATM, BRCA1, BRCA2, PALB2, TP53	-	-	-	Yes
I056	Index	Alive	2	Female	Gynaecological: ovarian - benign steroid cell tumour with Leydig cell differentiation (56) Gynaecological: other - bilateral benign serous cystadenofibromas (43) Neuroendocrine: Lung carcinoid with neuroendocrine hyperplasia (57)	-	Breast, bowel, bowel, unspecified cancer in the jaw	-	-	-	I219	Yes
I057	Index	Alive	2	Female	Breast (37) Neuroendocrine: pancreatic glucagonoma (59) Skin cancer (non-melanoma) (63)	-	Lung, non-cancer fibroadenoma	MEN1, SNP microarray	-	-	-	No
I058	Index	Alive	2	Female	Gynaecological: ovarian - sertoli leydig tumour (16) Neuroendocrine: follicular thyroid (13)	-	Pancreas, bowel, lung, thyroid	PTEN, Molecular karyotype	-	-	-	Yes
I059	Index	Alive	5 (A, C)	Female	Other: Cholangiocarcinoma (33)	-	Breast, lymphoma, liver, head and neck	-	-	-	-	No
I060	Index	Alive	1, 3	Female	Breast (55) Gynaecological: cervical (27) Skin cancer (non-melanoma) several BCC Urogenital: renal cell carcinoma (60)	Renal	Cervix, lung, breast, kidney, prostate, head and neck	BRCA1 & BRCA2 PLUS ATM, BRCA1, BRCA2, PALB2, TP53. Renal 9 (or more) genes: FH, FLCN, MET, SDHB, SDHC, SDHD, TSC1, TSC2, VHL. MEN1, PTEN, Microarray	-	-	-	Yes
I061	Index	Alive	2	Male	Neuroendocrine: pancreatic neuroendocrine with two foci (48)	-	Prostate, lung, neuroblastoma, adrenal gland	Endocrine 8 (or more) genes: AIP, CDC73, CDKN1B, MEN1, PRKAR1A, PTEN, RET, VHL	-	-	-	Yes
I062	Index	Alive	2, 3	Female	Breast: contralateral (45 and 46) Colorectal (51) Lymphoma: Hodgkin's (20)	-	Hodgkin’s lymphoma, bowel	MMR IHC and MSI	-	-	-	Yes
I063	Index	Alive	2	Female	Sarcoma: soft tissue - two primary dermatofibrosarcoma (30 and 43)	-	Melanoma, prostate, head and neck, breast, lung, non-cancer meningioma	-	-	-	-	Yes
I064	Index	Alive	2	Female	Breast (46) Sarcoma: other - Angiosarcoma (46)	-	Breast, cervical	-	-	-	-	Yes
I065	Index	Alive	2, 3	Female	Breast (58) Melanoma (47) Sarcoma: soft tissue -pleomorphic sarcoma of thyroid (60)	-	Astrocytoma/glioblastoma, non-cancer desmoid tumour, bowel, ovary	-	-	-	-	Yes
I066	Index	Alive	2	Male	Colorectal (48) Urogenital: renal cell carcinoma (48)	-	No reported family history of cancer	IHC - Mismatch repair protein(s). IHC for SDHA, SDHB, FH	-	-	-	Yes
I067	Index	Alive	2	Male	Colorectal (41) Neuroendocrine: Phaeochromocytoma (41)	-	No reported family history of cancer	MEN1, RET, VHL, MAX, TMEM127. IHC - Mismatch repair protein(s). IHC: SDHA, SDHB	-	-	-	Yes
I068	Index	Alive	2	Female	Gynaecological: endometrial (46) Head and Neck (34)	-	Hodgkin's lymphoma, cancer (nos), prostate, liver	IHC - Mismatch repair protein(s)	-	-	-	Yes
I069	Index	Alive	4	Female	Polyposis syndrome: adenomas or adenomatous polyps (58)	-	Breast, ovarian, prostate, cancer (nos)	APC, MUTYH	-	-	-	Yes
I070	Index	Alive	4	Male	Colorectal (53) Polyposis syndrome: adenomas or adenomatous polyps (53)	-	No reported family history of cancer	APC, MUTYH, IHC - Mismatch repair protein(s)	-	-	-	Yes
I071	Index	Alive	4	Female	Colorectal (42) Polyposis syndrome: adenomas or adenomatous polyps (42)	-	Ovarian, breast, colorectal	APC, MUTYH	-	-	-	Yes
I072	Index	Alive	4	Female	Polyposis syndrome: adenomas or adenomatous polyps (53)	-	Colorectal, colorectal polyps	APC, MUTYH, IHC - Mismatch repair protein(s)	-	-	-	Yes
I073	Index	Alive	4	Female	Polyposis syndrome: adenomas or adenomatous polyps (75)	-	Endometrial	APC, MUTYH	-	-	-	Yes
I074	Index	Alive	4	Female	Polyposis syndrome: adenomas or adenomatous polyps (62) Polyposis syndrome: hyperplastic polyps (62) Polyposis syndrome: serrated polyps (62)	-	Colorectal, laryngeal, polyps (other)	APC, MUTYH	-	-	-	Yes
I075	Index	Alive	4	Male	Polyposis syndrome: adenomas or adenomatous polyps (50)	-	Lung	APC, MUTYH	-	-	-	Yes
I076	Index	Alive	5 (A, B)	Female	Urogenital: renal cell carcinoma (38)	-	Brain tumour (nos), renal, colorectal polyps, prostate, breast, abdominal	VHL, G Banded Karyotype to look at chromosome 3, SDH IHC	-	-	I202	Yes
I077	Index	Alive	2	Female	Breast (57) Colorectal (62) Gynaecological: endometrial - low grade myxiod smooth muscle tumour UMP endometrial (45)	-	Lung, colorectal, skin (nos), breast	TP53 + BRCA1 and BRCA2, IHC - Mismatch repair protein(s)	-	-	-	Yes
I078	Index	Alive	2	Female	Breast (32) Urogenital: renal cell carcinoma (32) Other: Meningioma (35)	-	Leukaemia, gastric, polyps	Breast Cancer Panel (BRCA1,BRCA2, TP53, PTEN, PALB2), ATM, PALB2, CHEK2 c.1100del	-	-	-	Yes
I079	Index	Alive	5 (A, B)	Male	Upper Gastrointestinal (48)	-	Gastric	IHC - Mismatch repair protein(s)	-	-	-	Yes
I080	Index	Alive	2, 3	Male	Colorectal (49) Neuroendocrine: thyroid (49) Other: Testicular (37)	-	Lung or bronchus	TP53 and PTEN, IHC testing on CRC: Low Risk, Microarray: Inconclusive	-	-	-	Yes
I081	Index	Alive	2, 3, 5	Female	Skin cancer (non-melanoma) - three BCC (29)	-	Cancer without specification of the site, BCC	-	-	-	-	Yes
I082	Index	Alive	5 (A, B)	Male	Urogenital: other - papillary transitional cell bladder cancer (54)	-	Ovarian, bladder, breast, gastric, lung or bronchus	-	-	-	-	Yes
I083	Index	Alive	2, 3	Female	Breast (36) Gynaecological: cervical (18) Respiratory (51) Skin cancer (non-melanoma) - SCC (50)	-	Lung or bronchus, oesophageal, prostate	-	-	-	-	Yes
I084	Index	Alive	5 (A, B)	Female	Urogenital: renal cell carcinoma (43)	-	Prostate, leukaemia, colon, kidney, pancreatic	Microarray (cause for other non-cancer condition), IHC - Mismatch repair protein(s), OTHER IHC: SDHB; BAP1	-	-	-	Yes
I085	Index	Alive	1	Female	Melanoma (68) Sarcoma - soft tissue - Myxoi malignant fibrous histiocytoma (58) Other: Chronic lymphocytic leukemia (68)	Li-Fraumeni like	Melanoma, breast, renal, acute myeloid leukaemia, skin, cancer of other connective tissue and soft tissue	TP53, CHEK2	-	-	-	Yes
I086	Index	Alive	5 (B, C)	Female	Breast (47) Neuroendocrine: Duodenum neuroendocrine (63)	-	Breast, gastric, thyroid, prostate, skin, colon	BRCA1 and BRCA2 gene	-	-	-	Yes
I087	Index	Alive	5 (A, C)	Female	Urogenital: other Bladder TCC (37)	-	Pancreatic, breast, testicular, thyroid, skin, brain, polyps, colon, lymphoma, gastric, cervix	-	-	-	-	Yes
I088	Index	Alive	2, 3	Male	Neuroendocrine: bilateral phaeochromocytoma (40) Pancreatic neuroendocrine (45)	-	Lung	Paraganglioma-Phaeochromocytoma (PGL/PCC) genes (includes SDHA, SDHB, SDHC, SDHD, SDHAF2, TMEM127, MAX, VHL, RET). IHC SDHA and SDHB	-	-	-	Yes
I089	Index	Alive	5 (A, B)	Male	Neurological: brain (31)	-	Glioblastoma (multiforme), oligo-astrocytoma, pituitary tumour, breast (ductal carcinoma in situ), astrocytoma	-	-	-	-	Yes
I090	Index	Alive	2	Female	Head and Neck (33) Neuroendocrine: papillary thyroid (39)	-	Prostate	-	-	-	-	Yes
I093	Index	Alive	5 (B, C)	Female	Breast (76) Colorectal (64) Urogenital: renal cell carcinoma (76)	-	Ovarian, leukaemia, cancer (nos), breast, cervical, sarcoma (not Ewing), Non-Hodgkins lymphoma	-	-	-	-	Yes
I094	Index	Deceased at time of recruitment	2	Female	Breast (60) Neuroendocrine: papillary thyroid (37) Pancreatic cancer (non-endocrine) (72) Other: Pituitary adenoma (39)	-	Breast, pancreatic, prostate, lung, brain	Breast cancer panel (BRCA1, BRCA2, CHEK2, PALB2, PTEN, ATM:c.7271T>G (only tested that specific variant), AIP, MEN1.	-	-	I217	No
I095	Index	Alive	2	Female	Colorectal (37) Other: Meningioma (34)	-	Colorectal	Mismatch Repair (MMR) genes (includes EPCAM, MLH1, MSH2, MSH6 and PMS2), MLH1, PMS2, MLH1 promoter methylation studies, INI-1 (SMARCB1) in meningioma tumour tissue.	-	-	-	Yes
I096	Index	Alive	1	Male	Neuroendocrine: Gastrinoma (39) Sarcoma: bone (15)	MEN1	Renal, breast, prostate, melanoma	MEN1	-	-	-	Yes
I097	Index	Alive	5 (A, B)	Female	Other: Cholangiocarcinoma (48)	-	Breast, cervical, gastric, liver, prostate, renal, ovarian, leukaemia, colorectal, cancer (nos), mesothelioma, biliary, chronic myeloid leukaemia	-	-	-	-	No
I098	Index	Alive	2	Female	Breast (49) Gynaecological: endometrial (57)	-	No reported family history of cancer	ATM (c.7271T>G only), BRCA1, BRCA2, PALB2, TP53.	-	-	-	Yes
I099	Index	Alive	5 (A, B)	Female	Neurological: brain (29 and 34) Skin cancer (non-melanoma): BAPoma	-	Renal, peritoneal, melanoma, ovarian, meningioma, colorectal, Ewing sarcoma, prostate, brain	-	-	-	I205, I207, I208, I209, I210, I211, I212, I213	Yes
I100	Index	Alive	3	Male	Neuroendocrine: Paraganglioma (30)	-	Prostate	MLPA SDH genes. G banded karyotype.	-	-	-	Yes
I101	Index	Alive	5 (A, C)	Female	Neurological: brain (45)	-	Brain, rhabdomyosarcomas	PTEN, TP53.	-	-	-	Yes
I102	Index	Alive	4	Female	Polyposis syndrome: adenomas or adenomatous polyps (27)	-	FAP	APC	-	-	-	Yes
I103	Index	Alive	1	Female	Polyposis syndrome: other - fundic gland polyps (22)	Gastric adenocarcinoma and proximal polyposis of the stomach	Colorectal	APC, APC Promoter 1B variant analysis. 17 Gene panel - Petermac - APC, AXIN2, BMPRI1A, BUB1B, EPCAM, GREM1, MLH1, MSH2, MSH6,MUTYH, NTHL1, PMS2, POLD1, POLE, PTEN, SMADA4, STK11	-	-	-	Yes
I104	Index	Alive	2, 3	Male	Lymphoma: Hodgkin's (31) Neuroendocrine: thyroid (30) Urogenital: prostate - metastatic (60)	-	Breast	Breast, Ovarian, Prostate & Pancreas 14 (or more) genes: ATM, BRCA1, BRCA2, BRIP1, CDH1, CDKN2A, CHEK2, HOXB13, PALB2, PTEN, RAD51C, RAD51D, STK11, TP53	-	-	-	Yes
I105	Index	Alive	2, 3	Female	Breast (37) Melanoma from unknown primary (44) Neuroendocrine: Lung carcinoid (34) Skin cancer (non-melanoma) (37) Unknown Primary	-	Breast, leukaemia, bowel, lung, melanoma, ovarian	-	-	-	-	Yes
I106	Index	Alive	2, 3	Female	Breast (46) Neuroendocrine: Pancreatic neuroendocrine tumour (with liver and bone metastases identified 10yrs post initial) (47) Other: Myelodysplastic syndrome	-	Transitional cell bladder	BRCA1 & BRCA2 (only). Myeloid gene panel on bone marrow aspirate 19/6/2018 - TET2 positive c.5253T>A: p.Tyr1751*. Cytogenetic analysis	-	-	-	Yes
I107	Index	Alive	2, 3	Female	Colorectal (45) Melanoma (57) Neurological: brain - glioma (61)	-	Breast, melanoma	IHC - Mismatch repair protein(s)	-	-	-	Yes
I108	Index	Alive	2, 3	Female	Gynaecological: ovarian (48) Neuroendocrine: Goblet cell carcinoid of appendix (48) Upper Gastrointestinal - cholangiocarcinoma (54)	-	Thyroid, prostate, lung, bowel, cervix, pancreatic	BRCA1, BRCA2, IHC - Mismatch repair protein(s)	-	-	-	Yes
I109	Index	Alive	2, 5 (A, C)	Female	Breast (29) Neuroendocrine: thyroid (29)	-	Breast, endometrial, oligodendroglioma, pancreatic, cancer (nos), gastric, lung, bowel, leukaemia, kidney, liver, abdominal/pelvis soft tissue sarcomas (benign), papillary	Familial One 72 (or more) genes. BRCA1 & BRCA2 PLUS ATM, BRCA1, BRCA2, PALB2, TP53	-	-	-	Yes
I110	Index	Alive	2	Male	Neuroendocrine: Pancreatic neuroendocrine (54) Urogenital: renal cell carcinoma (54)	-	Breast	Clinical exome for cystic kidney disease	-	-	-	Yes
I111	Index	Alive	1	Male	Skin cancer (non-melanoma) - BCC (early teens) Other: Jaw cysts	Gorlin's syndrome	Renal, brain tumour, melanoma/skin, BCC, small cell lung	Skin 9 (or more) genes: BAP1, CDK4, CDKN2A, FH, FLCN, POT1, PTCH1, RB1, SUFU	-	-	-	Yes
I112	Index	Alive	2	Female	Sarcoma: soft tissue (46) Urogenital: renal cell carcinoma (52)	-	Breast, leukaemia, colon	Breast Cancer Panel (BRCA1,BRCA2, TP53, PTEN, PALB2), TP53	-	-	-	Yes
I113	Index	Alive	1	Female	Skin cancer (non-melanoma) - multiple BCC (23)	Gorlin's syndrome	Endometrium, breast	PTCH1, SUFU	-	-	-	Yes
I114	Index	Alive	2	Female	Gynaecological: ovarian (59) Sarcoma: soft tissue (50)	-	Breast, brain (astrocytoma), brain (glioblastoma), lymphoma, rhabdomyosarcoma	-	-	-	-	Yes
I115	Index	Alive	1, 2	Female	Neuroendocrine: papillary thyroid (54) Other: Cardiac myxoma (54)	Carney Complex	Benign brain tumour, neurofibromatosis	NF1, PRKAR1A, microarray	-	-	-	Yes
I116	Index	Alive	1	Female	Other: Adrenocortical (43)	Li-Fraumeni	Leukaemia	TP53, X-inactivation studies	-	-	-	Yes
I117	Index	Alive	5 (A, B)	Female	Gynaecological: endometrial (46)	-	Endometrial, cervical, breast, prostate, testicular	IHC - Mismatch repair protein(s)	-	-	-	Yes
I118	Index	Alive	2	Male	Colorectal (51) Urogenital: renal cell carcinoma (56) Urogenital: other - Papillary transitional cell carcinoma of the ureter (54)	-	Colon, cancer without specification of the site, gastric, pancreatic, prostate, lymphoma, lung or bronchus	IHC - Mismatch repair protein(s), microsatellite instability test	-	-	-	Yes
I119	Index	Alive	5 (A, C)	Male	Urogenital: urothelial carcinoma (54)	-	Breast, lung or bronchus, cervix, oral, brain, colon, pancreatic, multiple myeloma	-	-	-	-	Yes
I120	Index	Alive	2	Male	Urogenital: renal cell carcinoma (44 and 46)	-	Bone	-	-	-	-	Yes
I121	Index	Alive	5 (A, C)	Male	Urogenital: renal cell carcinoma (20) Other: Tunica albuginea cyst in scrotum (20)	-	Ewing sarcoma, adrenal gland tumour, pancreatic, brain, breast, Hodgkin’s Lymphoma, lung, bowel, stomach, head and neck	Renal 9 (or more) genes: FH, FLCN, MET, SDHB, SDHC, SDHD, TSC1, TSC2, VHL. IHC: SDHA & SDHB, FH, BAP1 (all present). Gband (normal), micro-array normal.	-	-	-	Yes
I122	Index	Alive	3	Female	Colorectal (64) Other: Thymoma (65) Other: Small bowel (67)	-	Bowel, breast	-	-	-	-	Yes
I123	Index	Alive	5 (A, B)	Female	Gynaecological: endometrial (31)	-	Uterus adenocarcinoma, melanoma, Non-Hodgkin’s Lymphoma, brain, lung, leukaemia, gastric, bowel polyps	IHC - Mismatch repair protein(s)	-	-	-	Yes
I124	Index	Alive	3	Female	Breast (51) Pancreatic cancer (non-endocrine) (62) Respiratory: lung adenocarcinoma (66) Urogenital: clear cell renal cell carcinoma (66) Other: Small number of bowel polyps removed	-	Gastric	-	-	-	-	Yes
I125	Index	Alive	5 (A, B)	Female	Gynaecological: endometrial (42) Colorectal	-	Prostate, colorectal, polyps, breast, lung	IHC - Mismatch repair protein(s) unsuccessful (not uninformative)	-	-	-	Yes
I126	Index	Alive	1	Female	Gynaecological: endometrial (57)	Lynch syndrome	Colorectal, endometrial, multiple myeloma	Colorectal & Endometrial 11 (or more) genes: APC, MLH1, MSH2, MSH6, MUTYH, NTHL1, PMS2, POLD1, POLE, PTEN, STK11	-	-	-	Yes
I127	Index	Deceased	2	Female	Colorectal (37) Pancreatic cancer (non-endocrine) (56)	-	Gastric, colonic polyps, cancer (nos), brain, spinal, prostate, breast	IHC - Mismatch repair protein(s)	-	-	-	Yes
I128	Index	Alive	2, 3	Female	Breast (49) Head and neck: papillary thyroid carcinoma (50) Urogenital: renal cell carcinoma (64)	-	Breast	BRCA1&2, PTEN	-	-	-	Yes
I129	Index	Alive	3	Male	Melanoma (late 60s or early 70s) Respiratory: adenocarcinoma (78) Sarcoma: soft tissue - malignant fibrous histiocytoma right leg tibiaslis anterior (61) Urogenital: clear cell renal cell carcinoma (63)	-	Skin, oesophageal, stomach, unilateral ovarian	-	-	-	-	Yes
I130	Index	Alive	2	Female	Breast (44) Neuroendocrine: Lung carcinoid (44)	-	Breast, melanoma, lung, CNS, gastric, gynaecological (other)	-	-	-	-	Yes
I131	Index	Alive	5 (A, C)	Male	Upper Gastrointestinal - SCC upper oesophagus (44)	-	Ependymoma of posterior fossa, pre-B Acute lymphoblastic leukaemia, Non-Hodgkins lymphoma, lung, peritoneal	-	-	-	-	Yes
I132	Index	Alive	2	Female	Pancreatic cancer (non-endocrine) - adenocarcinoma (35) Unknown Primary (35)	-	No reported family history of cancer	-	-	-	-	Yes
I133	Index	Alive	2, 3	Male	Melanoma (32) Neuroendocrine: Merkel cell tumour (44) Skin cancer (non-melanoma) - > 100 skin cancers, both BCC and SCC (since 21)	-	Skin	Skin 9 (or more) genes: BAP1, CDK4, CDKN2A, FH, FLCN, POT1, PTCH1, RB1, SUFU. Microarray	-	-	-	Yes
I134	Index	Alive	1	Male	Lymphoma: follicular Non-Hodgkin's (58)	Lymphoma	SCC, skin (non-melanoma), Hodgkin's lymphoma, Non-Hodgkin's lymphoma (follicular), breast	-	-	-	-	Yes
I135	Index	Alive	5 (B, C)	Male	Neurological: brain - GBM (53)	-	GBM, pancreatic, breast, bowel, lung, liver, ovarian, leukaemia	TP53	-	-	-	Yes
I136	Index	Alive	5 (A, B)	Female	Neuroendocrine: papillary thyroid (26)	-	Thyroid (papillary), breast, lung, bladder, prostate, bowel	-	-	-	-	Yes
I137	Index	Alive	2, 3	Female	Head and Neck: parotid acinic cell carcinoma (32) Melanoma (28) Other: Chronic lymphocytic leukaemia (47)	-	No reported family history of cancer	-	-	-	-	Yes
I138	Index	Alive	2, 3	Male	Colorectal (51) Respiratory (58 and 59) Skin cancer (non-melanoma) - 30 of each BCC and SCC Urogenital: prostate (52)	-	Cervical	EPCAM, MLH1, MSH2, MSH6, PMS2. IHC - Mismatch repair protein(s)	-	-	-	Yes
I139	Index	Alive	1	Female	Neuroendocrine: Merkel Cell Carcinoma (53)	Merkel cell carcinoma	Breast, pleomorphic parotid gland, non-cancer polyps, Merkel cell carcinoma, bowel, ovarian, mixed glioma	-	-	-	-	Yes
I140	Index	Deceased at time of recruitment	5 (A, C)	Male	Upper Gastrointestinal (21)	-	Pancreatic, gastric, bowel, polyps, prostate, ovarian	AXIN2. NGS Cancer - Pancreatic Cancer (Gene Panel: Pancreatic cancer panel (APC, ATM, BRCA 1, BRCA2, CDK4, CDKN2A, MLH1, MSH2, MSH6, PALB2, STK11, TP53 and VHL).	-	-	I203	Yes
I141	Index	Alive	2	Female	Breast (45) Melanoma (45) Urogenital: renal cell carcinoma (35)	-	Leukaemia, bowel, kidney, breast, melanoma, prostate, sarcoma, testicular	ATM (c.7271T>G only), BRCA1, BRCA2, PALB2, TP53 (testing performed for mother however considered as germline testing for index case by the clinic)	-	-	-	Yes
I142	Index	Alive	5 (A, B)	Female	Neuroendocrine: thyroid (34) Other: Acute lymphocytic leukemia (37)	-	Melanoma, thyroid, Non-Hodgkin’s lymphoma, bowel, prostate, liver	Endocrine 8 (or more) genes: AIP, CDC73, CDKN1B, MEN1, PRKAR1A, PTEN, RET, VHL	-	-	-	Yes
I143	Index	Deceased	2, 5 (A, B)	Male	Other: Germ cell tumour (19 and 39)	-	Testicular, stomach	-	-	-	-	Yes
I144	Index	Alive	5 (B, C)	Female	Urogenital: renal cell carcinoma (71)	-	Pancreatic, bowel, ethmoidal sinus adenocarcinoma, kidney, prostate	-	-	-	-	Yes
I145	Index	Alive	5 (B, C)	Male	Urogenital: renal cell carcinoma (48)	-	Breast, bowel ,other (nos), lung	-	-	-	-	Yes
I146	Index	Alive	3, 5 (B, C)	Female	Breast (62) Sarcoma: soft tissue - abdominal wall leiomyosarcoma (61) Urogenital: renal cell carcinoma (64)	-	Bowel, melanoma, kidney, sarcoma, head and neck, prostate, central nervous system	Spectrum One (27 GENES): APC, ATM (c.7271T>G only), BAP1, BMPR1A, BRCA1, BRCA2, BRIP1, CDH1, CDK4, CDKN2A, CHEK2, EPCAM, GREM1, MLH1, MSH2, MSH6, MUTYH, PALB2, PMS2 (Limited), POLD1, POLE, PTEN, RAD51C, RAD51D, SMAD4, STK11, TP53.BRCA1 & BRCA2 PLUS: ATM, BRCA1, BRCA2, PALB2, TP53. IHC - Mismatch repair protein(s)	-	-	-	Yes
I148	Index	Alive	2	Male	Upper Gastrointestinal (45) Urogenital: other - mediastinal germ cell tumour (59)	-	Brain tumour, breast, cancer (nos)	IHC testing for SDHA and SDHB	-	-	-	Yes
I150	Index	Alive	2	Female	Breast (54) Gynaecological: endometrial (51)	-	Lung, breast	IHC - Mismatch repair protein(s)	-	-	-	Yes
I152	Index	Deceased	4	Female	Polyposis syndrome: adenomas or adenomatous polyps (15) Other: Acute myeloid leukaemia	-	Leukaemia, cervical, head and neck, lung, brain tumour	APC, MUTYH, MLH1 MSH2 MSH3 MSH6 NTHL1 PMS2 POLD1 POLE (EPCAM - CNV only)	-	-	-	Yes
I154	Index	Alive	2	Female	Colorectal (58) Polyposis syndrome: adenomas or adenomatous polyps (40)	-	Colorectal, sarcoma, polyps, lung, leukaemia	APC, MUTYH	-	-	-	Yes
I155	Index	Alive	4	Male	Polyposis syndrome: adenomas or adenomatous polyps (23) Polyposis syndrome: hyperplastic polyps (23) Polyposis syndrome: serrated polyps (23)	-	Colorectal, polyps, lymphoma	APC	-	-	-	Yes
I156	Index	Alive	4	Female	Polyposis syndrome: adenomas or adenomatous polyps (66)	-	Leukaemia, bladder, colorectal	APC, MUTYH	-	-	-	Yes
I157	Index	Alive	1	Female	Breast (40 and 50) Neuroendocrine: papillary thyroid (57)	Cowden Syndrome	Melanoma, thyroid, prostate, cancer (nos), carcinoid tumour	Breast/Ovarian Cancer Panel (BRCA1/BRCA2/PALB2), ATM, PTEN	-	-	-	Yes
I158	Index	Alive	2	Female	Melanoma (51) Urogenital: renal cell carcinoma (59) Other: Parathyroid adenoma	-	Melanoma, renal, colorectal, cancer (nos), lymphoma, oesophageal	BAP1	-	-	-	Yes
I159	Index	Alive	1	Female	Polyposis syndrome: adenomas or adenomatous polyps (23)	Familial adenomatous polyposis	Breast	Lynch Syndrome (MLH1/MSH2/MSH6) 2 genes concurrently tested, APC (somatic APC:c.4067C>A p.(Ser1356*) in polyp tissue), MUTYH, PTEN, STK11, BMPR1a, SMAD4, TP53 (Li Fraumeni Syndrome), FLCN (Birt Hogg Dube Syndrome), POLD1 (DNA polymerase delta 1) gene, POLE (DNA polymerase epsilon) gene, GREM1 (SCG5), MSH3, NTHL1, PIK3CA, somatic testing of an adenomatous polyp	-	-	-	Yes
I160	Index	Alive	1	Female	Breast (37) Gynaecological: ovarian (73)	Li Fraumeni	Head and neck, lung, colorectal, gastric, brain, Ewing sarcoma, Non-Hodgkin’s lymphoma, melanoma, thyroid, breast	ATM, BRCA1 and BRCA2, CHEK2, PALB2, PTEN, TP53	-	-	-	Yes
I161	Index	Alive	1	Female	Neuroendocrine: thyroid - Hurthle cell (75)	Familial Hurtle Cell Thyroid cancer	Oesophageal, thyroid, meningioma, colorectal, cancer (nos)	-	-	-	-	Yes
I162	Index	Alive	4	Female	Polyposis syndrome: adenomas or adenomatous polyps (34)	-	Polyps (other), polyps (colorectal), cancer (nos), colorectal	APC, MUTYH, POLD1, POLE, MSH3, NTHL1	-	-	-	Yes
I163	Index	Alive	1	Female	Breast (56 and 68) Neuroendocrine: Lung small cell (73) Urogenital: renal cell carcinoma (76)	Hereditary breast	Renal, breast, colorectal, lung, cancer (nos), cervical, gall bladder	-	-	-	-	Yes
I164	Index	Alive	3	Female	Gynaecological: ovarian (49) Melanoma (48) Upper Gastrointestinal (69)	-	Colorectal, prostate, breast, colorectal polyps, ovarian, skin (nos), cervical, laryngeal	BRCA1 and BRCA2, IHC - Mismatch repair protein(s)	-	-	-	Yes
I165	Index	Alive	3	Female	Breast (58) Colorectal (67) Other: Spinal schwannoma (59) Metastatic moderately differentiated adenocarcinoma in right upper lobe of lung and in liver lobe, both from colonic primary (68)	-	Skin (nos), Non-Hodgkin’s lymphoma, colorectal, carcinoid tumour, colorectal polyps	IHC - Mismatch repair protein(s), microsatellite instability test	-	-	-	Yes
I166	Index	Alive	3	Male	Melanoma (44) Neuroendocrine: liver (47) Other: Unilateral vestibular schwannoma (40)	-	Skin (nos), lung	-	-	-	-	Yes
I167	Index	Alive	1	Female	Polyposis syndrome: hamartomatous or Juvenile polyps (15)	Peutz Jeghers	Polyps (gastrointestinal), colorectal, Non-Hodgkins lymphoma, brain	Polyps 11 (or more) genes: APC, AXIN2, BMPR1A, BUB1B, GREM1, MUTYH, NTHL1, POLD1, POLE, PTEN, SMAD4, STK11	-	-	-	Yes
I168	Index	Alive	3	Male	Colorectal (67) Urogenital: renal cell carcinoma (43)	-	Colorectal, brain, multiple myeloma	-	-	-	-	Yes
I169	Index	Alive	3	Female	Melanoma (27) Neuroendocrine: thyroid - Hurthle cell (60) Neuroendocrine: pancreatic neuroendocrine (62) Urogenital: renal cell carcinoma (43)	-	Colorectal, Non-Hodgkins lymphoma, breast, multiple myeloma, renal	PTEN, VHL	-	-	-	Yes
I170	Index	Alive	3	Male	Urogenital: other - Seminoma (left 34 and right 48) Urogenital: Prostate cancer (47)	-	Testicular, prostate, breast, colorectal, cancer (nos)	-	-	-	-	Yes
I171	Index	Alive	2	Female	Neuroendocrine : papillary thyroid carcinoma (40) Polyposis syndrome: other - gastrointestinal (41) Sarcoma: bone - Ewing sarcoma (7) Skin cancer (non-melanoma)	-	Melanoma, skin, thyroid, breast	-	-	-	-	Yes
I172	Index	Alive	2	Female	Melanoma (45) Urogenital: renal cell carcinoma (45)	-	Vestibular schwannoma, haemangioma, prostate, breast	VHL	-	-	-	No
I173	Index	Alive	1	Female	Head and Neck: thyroid nodule (16) Neuroendocrine: Parathryoid adenoma, pituitary macroadenoma (23) Other: Myelodysplastic syndromes or Acute myeloid leukaemia (awaiting clinical confirmation at time of review)	Possibly MEN	Bone, cancer (nos)	MEN1, Molecular karyotype, Microarray and fragile x	-	-	-	Yes
I174	Index	Alive	4	Female	Polyposis syndrome: adenomas or adenomatous polyps (50) Urogenital: renal cell carcinoma (57)	-	Gastrointestinal polyps, lung, colorectal	APC, MUTYH	-	-	-	Yes
I175	Index	Alive	4	Female	Polyposis syndrome: other (mixed, tubular adenoma polyps, sessile serrated adenoma polyps, hyperplastic polyps (since 30s, >100 at 73 years)) Other: Anal SCC (73)	-	Gastrointestinal polyps	Mismatch Repair 5 (or more) genes: EPCAM, MLH1, MSH2, MSH6, PMS2. Polyps 11 (or more) genes: APC, AXIN2, BMPR1A, BUB1B, GREM1, MUTYH, NTHL1, POLD1, POLE, PTEN, SMAD4, STK11. CDH1, TP53	-	-	-	No
I176	Index	Alive	3	Female	Breast (57) Gynaecological: endometrial (60) Neuroendocrine: thyroid (25)	-	Uterine, breast, lung (smoker)	PTEN	-	-	-	Yes
I177	Index	Alive	1, 2	Female	Neuroendocrine: thyroid - Hurthle cell (18 and 26)	Thyroid	Thyroid, brain, pancreatic, cancer (nos)	GRIM-19	-	-	-	Yes
I178	Index	Alive	2	Male	Lymphoma - diffuse large B cell lymphoma (37) Follicular lymphoma (44) Neuroendocrine: Tympanicum paraganglioma tumour (51)	-	Breast	Paraganglioma & Pheochromocytoma 18 (or more) genes: CSDE1, EGLN1, EGLN2, EPAS1, FH, IDH1, KIF1B, MAX, MDH2, NF1, RET, SDHA, SDHAF2, SDHB, SDHC, SDHD, TMEM127. IHC - SDHA, SDHB, and FH on resected paraganglioma tumour tissue	-	-	-	Yes
I179	Index	Alive	1	Male	Neuroendocrine: medullary thyroid carcinoma (71)	Thyroid	Brain (oligodendroglioma), melanoma, lung	RET	-	-	I221	Yes
I180	Index	Alive	2	Female	Colorectal (46) Other: Wilm's tumour (4)	-	Non-Hodgkin’s lymphoma, skin (nos), lymphoma (nos)	Mismatch Repair 5 (or more) genes: EPCAM, MLH1, MSH2, MSH6, PMS2. Bowel cancer reported to have loss of MLH1 and PMS2. MLH1 promoter methylation studies inconclusive.	-	-	-	Yes
I181	Index	Alive	4	Female	Colorectal (51) Gynaecological: ovarian - benign left ovarian mucinous cystadenoma (51) Polyposis syndrome: hyperplastic polyps (51) Respiratory: carcinoid tumour of the lung (65)	-	Breast, cancer (unknown), prostate, colorectal, lung	IHC - Mismatch repair protein(s)	-	-	-	Yes
I182	Index	Alive	4	Male	Colorectal (43) Polyposis syndrome: adenomas or adenomatous (43) Polyposis syndrome: hyperplastic polyps (43) Lipomas and extranumerary teeth	-	Lung, breast, colorectal, familial adenomatous polyposis	APC, MUTYH	-	-	-	Yes
I183	Index	Alive	4	Female	Polyposis syndrome: other - Peutz Jeghers type polyps (3)	-	Colorectal, polyps, melanoma	MLH1, MSH2, MSH6, PMS2, APC, MUTYH, PTEN, STK11, BMPR1a, SMAD4, CDH1, TP53, VHL, FLCN, CDKN2A, FH, POLD1, POLE, CHEK2, GREM1, MSH3, NTHL1, PIK3CA, SCG5. Somatic testing of hamartomatous polyp - identified large STK11 deletion (1-10 c.(?_-1112)_(*64_?)del (ref seq NM_000455.4 and MLPA Holland kit P101-B4)	-	-	-	No
I184	Index	Alive	2	Female	Gynaecological: endometrial (58) Upper Gastrointestinal (59) Urogenital: renal cell carcinoma (59)	-	Lung or bronchus, melanoma, polyps, pancreatic	IHC - Mismatch repair protein(s)	-	-	-	Yes
I185	Index	Alive	5 (A, C)	Female	Neuroendocrine: thyroid	-	Kidney, bladder, cancer of other connective and soft tissue (sarcoma), skin, colon, Non-Hodgkin's lymphoma, testicular, prostate, breast, brain, ovarian, leukaemia, cancer without specification of the site, gastric	-	-	-	-	Yes
I186	Index	Alive	2	Male	Urogenital: other - Renal primary cellular capillary haemangioblastoma (15) Other: Hepatocellular carcinoma (30)	-	Bladder, gastric, colon, breast, lung or bronchus	TP53, VHL	-	-	-	Yes
I187	Index	Alive	2	Male	Mediastinal germ cell tumour (18) Other: Hepatocellular carcinoma (20)	-	Skin, bladder	TP53, Microarray and chromosome fragility studies	-	-	-	Yes
I188	Index	Deceased at time of recruitment	5 (B, C)	Female	Melanoma (52) Neuroendocrine (Thyroid, functional or non-functional) (43) Respiratory (72) Sarcoma: bone (78)	-	Cancer without specification of the site, gastric, thyroid, breast, kidney, prostate, colon, cancer other connective and soft tissue (sarcoma), meningioma	PTEN, TP53, BAP1, CDKN2A, SMARB1	-	-	I214	Yes
I189	Index	Alive	2	Female	Neuroendocrine: thyroid (42) Urogenital: renal cell carcinoma (48)	-	Breast, hepatocellular carcinoma, cancer without specification of the site, brain, glioblastoma	FLCN, PTEN, MLH1, MSH2, MSH6, TSC1, TSC2, VHL, BAP1,FH, SDHB, MET	-	-	-	Yes
I190	Index	Deceased at time of recruitment	1	Female	Sarcoma: soft tissue (38)	Li-Fraumeni	Breast, tongue, cancer other connective and soft tissue (sarcoma), cancer without specification of the site, acute myeloid leukaemia, lung or bronchus, cervical, thyroid	PTEN, TP53, FH	-	-	I215	Yes
I191	Index	Alive	2	Female	Gynaecological: cervical (26) Melanoma (38) Neuroendocrine (Thyroid, functional or non-functional) (36) Respiratory (53) Other: History of other benign tumours including nerve sheath, ovarian, breast) >100 moles	-	Cancer (unknown site), colon, lung or bronchus	-	-	-	-	Yes
I192	Index	Deceased at time of recruitment	5 (A, B)	Female	Neurological: brain (69)	-	Prostate, kidney, melanoma, colon, brain, polyps	IHC - Mismatch repair protein(s)	-	-	I216	Yes
I193	Index	Alive	5 (A, B, C)	Male	Pancreatic cancer (non-endocrine) (49)	-	Breast, pancreatic, skin (nos)	BRCA1/2, PALB2, ATM, CDKN2A, MLH1, MSH2, MSH6, PMS2, TP53, Pancreatic panel as described by Rainone etal (JAMA Oncology 2020 6(5))	-	-	-	Yes
I194	Index	Alive	2	Male	Lymphoma: Non-Hodgkin (51) Pancreatic cancer (non-endocrine) (60) Polyposis syndrome: other - mixed polyps Other: Testicular cancer (30)	-	Colorectal, gastric, cancer (nos)	BRCA1/2, PALB2, ATM, CDKN2A, MLH1, MSH2, MSH6, PMS2, EPCAM, MUTYH	-	-	-	Yes
I195	Index	Alive	5 (A, C)	Female	Other: Malignant teratoma (7)	-	Mature teratoma	-	-	-	-	Yes
I196	Index	Alive	1	Male	Urogenital: renal cell carcinoma (57)	Renal	Colorectal, melanoma, breast, prostate, renal, cancer (nos), sarcoma	MITF (predictive)	-	-	I220	Yes
I197	Index	Alive	3	Female	Breast (57) Colorectal (62) Upper Gastrointestinal: Oesophageal cancer (69)	-	Breast, oesphageal	The BRCA1 & BRCA2 PLUS assay targets the familiai cancer-related genes: ATM (c.7271T>G only), BRCA1, BRCA2, CHEK2 (c.1100de/C only), PALB2, RAD51C, RAD51D, TP53. IHC Mismatch MLH1, PMS2, MSH2, MSH6	-	-	-	Yes
I198	Index	Alive	3	Female	Breast (69) Urogenital: renal cell carcinoma (58 and 71)	-	Gastric, breast	Petermac renal 9 (or more) genes: FH, FLCN, MET, SDHB, SDHC, SDHD, TSC1, TSC2, VHL	-	-	-	Yes
I199	Index	Deceased at time of recruitment	1	Male	Pancreatic cancer (non-endocrine) (55)	Pancreatic	Pancreatic, gastric, leukaemia	Breast, Ovarian, Prostate & Pancreas 14 (or more) genes: ATM, BRCA1, BRCA2, BRIP1, CDH1, CDKN2A, CHEK2, HOXB13, PALB2, PTEN, RAD51C, RAD51D, STK11, TP53. Mismatch Repair 5 (or more) genes: EPCAM, MLH1, MSH2, MSH6, PMS2	-	-	I204	Yes
I200	Index	Alive	1	Female	Other: Astrocytoma (40)	Astrocytoma	Breast, colorectal, lung, astrocytoma	-	-	-	-	Yes
I201	Index	Alive	2, 3	Female	Colorectal (38) Head and neck: papillary thyroid (46) Respiratory: lung adenocarcinoma (46)	-	Bowel	TP53. Colorectal & Polyps 16 (or more) genes: APC, AXIN2, BMPR1A, BUB1B, EPCAM, GREM1, MLH1, MSH2, MSH6, MUTYH, NTHL1, PMS2, POLD1, POLE, PTEN, SMAD4, STK11.	-	-	-	No
I202	Family member	Alive	FM	Male	-	-	-	-	Parent	I076	-	n/a
I203	Family member	Alive	FM	Female	-	-	-	-	Parent	I140	-	n/a
I204	Family member	Alive	FM	Male	-	-	-	-	Child	I199	-	n/a
I205	Family member	Alive	FM	Male	-	-	-	-	Sibling	I099	-	n/a
I207	Family member	Alive	FM	Female	-	-	-	-	Child	I099	-	n/a
I208	Family member	Alive	FM	Male	-	-	-	-	Child	I099	-	n/a
I209	Family member	Alive	FM	Female	-	-	-	-	Paternal first cousin	I099	-	n/a
I210	Family member	Alive	FM	Female	-	-	-	-	Paternal first cousin	I099	-	n/a
I211	Family member	Alive	FM	Female	-	-	-	-	Sibling	I099	-	n/a
I212	Family member	Alive	FM	Male	-	-	-	-	Cousin	I099	-	n/a
I213	Family member	Alive	FM	Female	-	-	-	-	Cousin	I099	-	n/a
I214	Family member	Alive	FM	Female	-	-	-	-	Child	I188	-	n/a
I215	Family member	Alive	FM	Female	-	-	-	-	Parent	I190	-	n/a
I216	Family member	Alive	FM	Female	-	-	-	-	Child	I192	-	n/a
I217	Family member	Alive	FM	Female	-	-	-	-	Child	I094	-	n/a
I218	Family member	Alive	FM	Male	-	-	-	-	Sibling	I047	-	n/a
I219	Family member	Alive	FM	Female	-	-	-	-	Sibling	I056	-	n/a
I220	Family member	Alive	FM	Male	-	-	-	-	Child	I196	-	n/a
I221	Family member	Alive	FM	Female	-	-	-	-	Sibling	I179	-	n/a

## Sheet: Table S2
Table S2. Recorded risk-management strategies and related parameters
Recommended surveillances	Parameters recorded
Clinical breast examination	Recommended frequency (options): - 6 monthly - every year - every 2 years - every 3 years - every 5 years - OTHER Recommended time frame (options): - lifetime - until risk-reducing surgery - until the age of … Strength of recommendation: - 1 (optional) to 5 (strongly)
Breast MRI scan
Mammography
Breast ultrasound
Colonoscopy
Digital rectal examination (DRE)
Upper gastrointestinal (GI) examination (gastroscopy or other)
Faecal occult blood testing (FOBT)
Prostate specific antigen (PSA) testing
Prostate MRI scan
Prostate ultrasound
Other prostate imaging
Fasting parathyroid hormone (PTH) and/or calcium testing
Catecholamine screening
Dermatological full body skin examination
Eye examination
OTHER surveillance strategy not listed above
Potential Risk-Reducing Surgery	Parameters recorded
Bilateral mastectomy	Optimal age (free text field) Clinics view of importance (options): - not recommended - should be considered to manage the risk - optimal way to manage the risk - surgery already undertaken - N/A (I don't want to answer this question) Likelihood the participants elects surgery: - 1 (highly unlikely) to 5 (very likely)
Colectomy (total)
Colectomy (partial)
Gastrectomy
Hysterectomy
Salpingo-oophorectomy
Thyroid surgery
Parathyroid surgery
OTHER risk-reducing surgery not listed above
Potential Risk-Reducing Medication	No further parameters recorded
Tamoxifen (or equivalent)	No further parameters recorded
Raloxifene (or equivalent)
Acetylsalicylic acid (Aspirin)
OTHER medication not listed above

## Sheet: Table S3
Table S3. Virtual gene panels used
HUGO approved gene symbol	Gene present in panel(s)*	Ensembl gene ID
AIP	A and B	ENSG00000110711
ALK	A and B	ENSG00000171094
ANKRD26	A and B	ENSG00000107890
APC	A and B	ENSG00000134982
APOBEC3B	A	ENSG00000179750
AR	A	ENSG00000169083
ATM	A and B	ENSG00000149311
ATR	A	ENSG00000175054
AXIN2	A and B	ENSG00000168646
BAP1	A and B	ENSG00000163930
BARD1	B	ENSG00000138376
BLM	A and B	ENSG00000197299
BMPR1A	A and B	ENSG00000107779
BRCA1	A and B	ENSG00000012048
BRCA2	A and B	ENSG00000139618
BRIP1	A and B	ENSG00000136492
CDC73	A and B	ENSG00000134371
CDH1	A and B	ENSG00000039068
CDH10	A	ENSG00000040731
CDK4	A and B	ENSG00000135446
CDKN1B	A and B	ENSG00000111276
CDKN2A	A and B	ENSG00000147889
CEBPA	A and B	ENSG00000245848
CHEK2	A and B	ENSG00000183765
CTNNA1	B	ENSG00000044115
CXCR4	A and B	ENSG00000121966
CYLD	B	ENSG00000083799
DDX41	A and B	ENSG00000183258
DICER1	A and B	ENSG00000100697
EGFR	B	ENSG00000146648
EGLN2	B	ENSG00000269858
EPAS1	B	ENSG00000116016
EPCAM	A and B	ENSG00000119888
ERBB4	A	ENSG00000178568
ETV6	A and B	ENSG00000139083
EXT1	A and B	ENSG00000182197
EXT2	A and B	ENSG00000151348
FANCA	A and B	ENSG00000187741
FANCB	A and B	ENSG00000181544
FANCC	A and B	ENSG00000158169
FANCD2	A and B	ENSG00000144554
FANCE	A and B	ENSG00000112039
FANCF	A and B	ENSG00000183161
FANCG	A and B	ENSG00000221829
FANCI	A and B	ENSG00000140525
FANCM	A and B	ENSG00000187790
FAT1	A	ENSG00000083857
FEN1	A	ENSG00000168496
FH	A and B	ENSG00000091483
FLCN	A and B	ENSG00000154803
GATA2	A and B	ENSG00000179348
GREM1	A and B	ENSG00000166923
HOXB13	B	ENSG00000159184
IDH1	B	ENSG00000138413
KIF1B	B	ENSG00000054523
KDR	A	ENSG00000128052
KIT	A and B	ENSG00000157404
LMO1	A	ENSG00000166407
LZTR1	A and B	ENSG00000099949
MAX	A and B	ENSG00000125952
MEN1	A and B	ENSG00000133895
MET	A and B	ENSG00000105976
MLH1	A and B	ENSG00000076242
MPL	A and B	ENSG00000117400
MSH2	A and B	ENSG00000095002
MSH6	A and B	ENSG00000116062
MUTYH	A and B	ENSG00000132781
NBN	A and B	ENSG00000104320
NF1	A and B	ENSG00000196712
NF2	A and B	ENSG00000186575
NTHL1	A and B	ENSG00000065057
PALB2	A and B	ENSG00000083093
PDGFRA	A	ENSG00000134853
PMS2	A and B	ENSG00000122512
POLD1	A and B	ENSG00000062822
POLE	A and B	ENSG00000177084
POLQ	A	ENSG00000051341
POT1	B	ENSG00000128513
PRKAR1A	A and B	ENSG00000108946
PTCH1	A and B	ENSG00000185920
PTCH2	A and B	ENSG00000117425
PTEN	A and B	ENSG00000171862
PTPN13	A	ENSG00000163629
RAD51C	A and B	ENSG00000108384
RAD51D	A and B	ENSG00000185379
RB1	A and B	ENSG00000139687
RET	A and B	ENSG00000165731
RNF43	A and B	ENSG00000108375
RUNX1	A and B	ENSG00000159216
SDHA	A and B	ENSG00000073578
SDHAF2	A and B	ENSG00000167985
SDHB	A and B	ENSG00000117118
SDHC	A and B	ENSG00000143252
SDHD	A and B	ENSG00000204370
SETBP1	A and B	ENSG00000152217
SLX4	A and B	ENSG00000188827
SMAD4	A and B	ENSG00000141646
SMARCA4	A and B	ENSG00000127616
SMARCB1	A and B	ENSG00000099956
SMARCE1	A and B	ENSG00000073584
SPOP	A	ENSG00000121067
SRP72	A and B	ENSG00000174780
STAT3	A and B	ENSG00000168610
STK11	A and B	ENSG00000118046
SUFU	A and B	ENSG00000107882
TERC	A and B	ENSG00000270141
TERT	A and B	ENSG00000164362
TGFBR2	A	ENSG00000163513
TMEM127	A and B	ENSG00000135956
TP53	A and B	ENSG00000141510
TP63	A	ENSG00000073282
TSC1	A and B	ENSG00000165699
TSC2	A and B	ENSG00000103197
TSHR	A	ENSG00000165409
VHL	A and B	ENSG00000134086
WAS	A and B	ENSG00000015285
WT1	A and B	ENSG00000184937
* Panel A was compiled by the lead ICCon study working group members: R.L. Ward, P.A. James, G. Mitchell, A.B. Spurdle, H., Mar Fan and N. Poplawski taking into consideration: evidence-based cancer risk management protocols available from the Australian eviQ web resource (1); consultation with pathology laboratories across Australia that offer clinical germline genetic testing for cancer; and gen…
References:
(1) 2017 eCTO. Cancer Institute NSW; [Available from: https://www.eviq.org.au/
(2) Tate JG et al. Nucleic Acids Res. 2019;47(D1):D941-d7. DOI: 10.1093/nar/gky1015
(3) Tudini E et al. J Med Genet. 2020. DOI: 10.1136/jmedgenet-2020-107140

## Sheet: Table S4
Table S4. Variants identified within the 195 index cases that were prioritised for review at the multidisciplinary team meetings
Grey shading indicates index participants for which no germline variants were prioritised for MDT meeting review.
Column B: gene panel A has 107 genes, gene panel B has 101 genes.
Column C: * indicate variants of uncertain significance that were presented for MDT review but were not included on the initial pre-MDT research reports.
Column D: † indicates that the variant was initially included on the post-MDT report but was removed following failure to validate in a NATA-accredited laboratory.
Column E: ≠ indicates that the variant post-MDT classification was revised following additional investigations and discussion at a second MDT. ± indicates that these variants were highly likely of somatic origin.
Columns N, O and P: Genomic coordinates are provided for the GRCh37 reference genome as per the initial variant calling workflows. Genomic breakpoints for all complex (structural and copy-number) variants were determined using the bioinformatic structural variant caller DELLY. These DELLY derived breakpoints were then used to provide the HGVSc and HGVSp nomenclature for these complex variants. HG…
Abbreviations: LP - likely pathogenic; MDT - multidisciplinary team; P - pathogenic; VUS - variant of uncertain significance. VUS:A - available evidence is highly suggestive that the VUS variant is disease-causing. VUS:B - available evidence is insufficient to classify the VUS variant as either disease-causing or benign. VUS:C - available evidence is highly suggestive that the VUS variant is like…
Study ID	Gene panel used	Classification assigned prior to MDT meeting (using ACMG-AMP criteria)	Included on post-MDT meeting research report	Classification assigned post-MDT (using modified ICCon project scheme)	Association of VUS with the index cases' phenotype/s (as determined by the MDT meeting review)	Association of the LP or P variant with the index cases' phenotype/s (as determined by MDT meeting review)	LP or P considered as actionable by the index cases' recruiting Familial Cancer Clinic	LP or P inferred as actionable for generalised economic modelling	Summary of additional work undertaken to clarify classification and/or relevant clinical information	Gene	Variant type	Molecular consequence	Genomic location (GRCh37)	HGVSc	HGVSp
I001	B	-	-	-	-	-	-	-	-	-	-	-	-	-	-
I002	B	-	-	-	-	-	-	-	-	-	-	-	-	-	-
I003	B	-	-	-	-	-	-	-	-	-	-	-	-	-	-
I004	A	VUS	YES	VUS:B	-	-	-	-	-	RAD51C	SNV	Missense	chr17:g.56811549G>A	NM_058216.2:c.1097G>A	NP_478123.1:p.(Arg366Gln)
I005	A	VUS	YES	VUS:A	May be associated	-	-	-	Functional assessment via CIMRA assay. Some loss of MMR activity indicated but inconclusive result.	MLH1	SNV	Missense	chr3:g.37089154T>C	NM_000249.3:c.1876T>C	NP_000240.1:p.(Phe626Leu)
I006	A	VUS	NO	-	-	-	-	-	-	CDH10	SNV	Missense	chr5:g.24505254A>G	NM_006727.3:c.1360T>C	NP_006718.2:p.(Trp454Arg)
I007	A	VUS	NO	-	-	-	-	-	-	WAS	SNV	Missense	chrX:g.48544153G>A	NM_000377.2:c.391G>A	NP_000368.1:p.(Glu131Lys)
I008	B	-	-	-	-	-	-	-	-	-	-	-	-	-	-
I009	B	VUS	NO†	-	-	-	-	-	Did not validate in NATA-accredited laboratory testing conducted in the clinical setting.	AXIN2	CNV	Deletion	chr17:g.63554101_63557500del	NC_000017.10(NM_004655.3):c.-117+68_638del	NP_004646.3p.(Met1?)
I010	B	-	-	-	-	-	-	-	-	-	-	-	-	-	-
I011	B	-	-	-	-	-	-	-	-	-	-	-	-	-	-
I012	B	-	-	-	-	-	-	-	-	-	-	-	-	-	-
I013	A	VUS	YES	VUS:C	-	-	-	-	-	MSH2	SNV	Missense	chr2:g.47630468C>G	NM_000251.2:c.138C>G	NP_000242.1:p.(His46Gln)
I013	A	VUS	YES	VUS:B	-	-	-	-	-	FANCA	CNV	Deletion	chr16:g.89824454_89832595del	NC_000016.9(NM_000135.2):c.2601+954_2981+531del	NP_000126.2:p.(Phe868Leufs*5)
I014	A	-	-	-	-	-	-	-	-	-	-	-	-	-	-
I015	A	VUS	YES	VUS:B	-	-	-	-	-	AIP	SNV	Missense	chr11:g.67250676G>A	NM_003977.3:c.47G>A	NP_003968.3:p.(Arg16His)
I016	A	-	-	-	-	-	-	-	-	-	-	-	-	-	-
I017	A	-	-	-	-	-	-	-	-	-	-	-	-	-	-
I018	A	VUS	NO	-	-	-	-	-	-	PTCH2	SNV	Missense	chr1:g.45295296C>T	NM_001166292.1:c.1073G>A	NP_001159764.1:p.(Arg358His)
I019	A	VUS	NO	-	-	-	-	-	-	AR	INDEL	Inframe deletion	chrX:g.66766357_66766395del	NM_000044.2:c.1369_1407del	NP_000035.2:p.(Gly457_Gly469del)
I020	A	VUS	YES	VUS:C	-	-	-	-	-	ATM	DNV	Missense	chr11:g.108163486_108163487delinsTT	NM_000051.3:c.4577_4578delinsTT	NP_000042.3:p.(Pro1526Leu)
I021	A	VUS	YES	VUS:B	May be associated	-	-	-	-	RB1	SNV	Missense	chr13:g.48878107C>T	NM_000321.2:c.59C>T	NP_000312.2:p.(Pro20Leu)
I022	A	VUS	YES	VUS:B	-	-	-	-	-	ATM	SNV	Missense	chr11:g.108218047A>C	NM_000051.3:c.8626A>C	NP_000042.3:p.(Ile2876Leu)
I022	A	VUS	YES	VUS:B	-	-	-	-	-	BLM	INDEL	Inframe insertion	chr15:g.91292627_91292628insTAT	NM_000057.2:c.129_130insTAT	NP_000048.1:p.(Ser43_Asp44insTyr)
I023	A	-	-	-	-	-	-	-	-	-	-	-	-	-	-
I024	A	VUS	YES	VUS:C	-	-	-	-	-	RUNX1	SNV	Missense	chr21:g.36259336A>T	NM_001754.4:c.155T>A	NP_001745.2:p.(Met52Lys)
I025	A	-	-	-	-	-	-	-	-	-	-	-	-	-	-
I026	A	VUS	YES	VUS:C	-	-	-	-	-	PTCH1	SNV	Missense	chr9:g.98220525C>T	NM_000264.3:c.2938G>A	NP_000255.2:p.(Gly980Ser)
I027	A	VUS	NO	-	-	-	-	-	-	TSC2	SNV	Missense	chr16:g.2120487G>A	NM_000548.4:c.1747G>A	NP_000539.2:p.(Ala583Thr)
I028	A	VUS	NO	-	-	-	-	-	-	FANCI	SNV	Synonymous	chr15:g.89807836C>T	NM_001113378.1:c.753C>T	NP_001106849.1:p.(Asp251=)
I029	B	-	-	-	-	-	-	-	-	-	-	-	-	-	-
I030	B	VUS	YES	VUS:C	-	-	-	-	-	RB1	SNV	Missense	chr13:g.48919246A>T	NM_000321.2:c.411A>T	NP_000312.2:p.(Glu137Asp)
I031	B	P	YES	P	-	Disease-causing	Yes	Yes	-	BRCA2	CNV	Deletion	chr13:g.32932538_32951653del	NC_000013.10(NM_000059.3):c.7805+473_8754+726del	NP_000050.2:p.(Ala2603Valfs*8)
I032	B	LP	YES	LP	-	Considered as partially disease-causing (thyroid cancer only, however variant was previously known to the clinic)	No (variant was already known to clinic)	No	-	RET	SNV	Missense	chr10:g.43614996G>A	NM_020975.4:c.2410G>A	NP_066124.1:p.(Val804Met)
I033	B	VUS	YES	VUS:B	-	-	-	-	-	SETBP1	SNV	Missense	chr18:g.42531658G>A	NM_015559.2:c.2353G>A	NP_056374.2:p.(Gly785Arg)
I034	B	LP	YES	VUS:A	-	-	-	-	Tumour gene panel sequencing and IHC in tumour (normal expression of SMARCA4 retained). See https://jmg.bmj.com/content/early/2023/02/22/jmg-2022-108854	SMARCA4	SNV	Missense	chr19:g.11132501G>A	NM_001128849.1:c.2717G>A	NP_001122321.1:p.(Arg906His)
I035	A	-	-	-	-	-	-	-	-	-	-	-	-	-	-
I036	A	VUS	YES	VUS:B	May be associated	-	-	-	-	MSH6	SNV	Missense	chr2:g.48033463A>C	NM_000179.2:c.3767A>C	NP_000170.1:p.(Tyr1256Ser)
I037	A	-	-	-	-	-	-	-	-	-	-	-	-	-	-
I038	B	VUS	NO	-	-	-	-	-	-	ANKRD26	SNV	Synonymous	chr10:g.27328989A>T	NM_014915.2:c.2280T>A	NP_055730.2:p.(Val760=)
I039	B	-	-	-	-	-	-	-	-	-	-	-	-	-	-
I040	A	-	-	-	-	-	-	-	-	-	-	-	-	-	-
I041	B	-	-	-	-	-	-	-	-	-	-	-	-	-	-
I042	B	-	-	-	-	-	-	-	-	-	-	-	-	-	-
I043	B	-	-	-	-	-	-	-	-	-	-	-	-	-	-
I044	B	-	-	-	-	-	-	-	-	-	-	-	-	-	-
I045	B	VUS	YES	VUS:B	-	-	-	-	-	ALK	SNV	Missense	chr2:g.29432694A>G	NM_004304.4:c.3794T>C	NP_004295.2:p.(Val1265Ala)
I046	B	VUS	YES	VUS:B	-	-	-	-	Functional assessment of variant via telomerase length assay. Result was consistent with other loss-function pathogenic variants in POT1.	POT1	SNV	Missense	chr7:g.124493098T>C	NM_015450.2:c.797A>G	NP_056265.2:p.(His266Arg)
I046	B	P	YES	P	-	Disease-causing	Yes	Yes	-	FH	SNV	Stop gain	chr1:g.241667398G>T	NM_000143.3:c.1052C>A	NP_000134.2:p.(Ser351Ter)
I047	B	-	-	-	-	-	-	-	-	-	-	-	-	-	-
I048	B	-	-	-	-	-	-	-	-	-	-	-	-	-	-
I049	B	-	-	-	-	-	-	-	-	-	-	-	-	-	-
I050	B	-	-	-	-	-	-	-	-	-	-	-	-	-	-
I051	B	VUS	YES	VUS:C	-	-	-	-	-	APC	SNV	Missense	chr5:g.112176819C>T	NM_000038.5:c.5528C>T	NP_000029.2:p.(Pro1843Leu)
I052	B	-	-	-	-	-	-	-	-	-	-	-	-	-	-
I053	B	VUS	YES	VUS:C	-	-	-	-	-	PTCH2	SNV	Missense	chr1:g.45292252G>A	NM_003738.4:c.2884C>T	NP_003729.3:p.(Arg962Cys)
I053	B	VUS	YES	VUS:B	May be associated	-	-	-	-	RAD51C	SNV	Missense	chr17:g.56801425C>T	NM_058216.2:c.929C>T	NP_478123.1:p.(Thr310Ile)
I054	B	-	-	-	-	-	-	-	-	-	-	-	-	-	-
I055	B	-	-	-	-	-	-	-	-	-	-	-	-	-	-
I056	B	LP	YES	LP	-	Considered as secondary finding associated with recessive conditions (unlikely to be causative for the presenting phenotype)	No	Yes	Confirmed in index case (under research settings using Sanger sequencing). Affected relative was tested for the variant (under research settings using Sanger sequencing) and confirmed to NOT carry this variant.	FANCI	SNV	Stop gain	chr15:g.89806657C>T	NM_001113378.1:c.511C>T	NP_001106849.1:p.(Gln171Ter)
I057	B	VUS	YES	VUS:C	-	-	-	-	-	BRCA2	DNV	Missense	chr13:g.32971146_32971147delinsCT	NM_000059.3:c.9613_9614delinsCT	NP_000050.2:p.(Ala3205Leu)
I058	B	P	YES	P	-	Disease-causing	Yes	Yes	-	DICER1	SNV	Stop gain	chr14:g.95574311A>T	NM_177438.2:c.2556T>A	NP_803187.1:p.(Tyr852Ter)
I059	B	VUS*	NO	-	-	-	-	-	-	PTEN	INDEL	Upstream	chr10:g.89621976_89621978del	NM_000314.4:c.-2251_-2249del	-
I059	B	P	YES	P	-	Disease-causing	Yes	Yes	-	BRCA2	INDEL	Frameshift	chr13:g.32912338_32912339del	NM_000059.3:c.3847_3848del	NP_000050.2:p.(Val1283LysfsTer2)
I060	B	VUS	YES	VUS:B	May be associated	-	-	-	-	PTCH2	INDEL	Splice	chr1:g.45288912del	NM_003738.5:c.3257+3del	-
I061	B	VUS	YES	VUS:B	-	-	-	-	-	CDKN1B	SNV	Missense	chr12:g.12871760T>G	NM_004064.4:c.477T>G	NP_004055.1:p.(Asp159Glu)
I061	B	VUS*	NO	-	-	-	-	-	-	PTCH1	SNV	Missense	chr9:g.98240474G>T	NM_000264.3:c.1216-6C>A	-
I061	B	VUS*	YES	VUS:B	May be associated	-	-	-	-	SLX4	SNV	Missense	chr16:g.3652140C>T	NM_032444.2:c.929G>A	NP_115820.2:p.(Arg310Gln)
I062	B	-	-	-	-	-	-	-	-	-	-	-	-	-	-
I063	B	VUS*	NO	-	-	-	-	-	-	PTCH1	SNV	Missense	chr9:g.98209591T>C	NM_000264.3:c.3947A>G	NP_000255.2:p.(Tyr1316Cys)
I064	B	-	-	-	-	-	-	-	-	-	-	-	-	-	-
I065	B	-	-	-	-	-	-	-	-	-	-	-	-	-	-
I066	B	VUS	YES	VUS:C	-	-	-	-	-	ALK	SNV	Missense	chr2:g.29462635C>T	NM_004304.4:c.2266G>A	NP_004295.2:p.(Gly756Ser)
I067	B	VUS	YES	VUS:B	-	-	-	-	-	CHEK2	SNV	Missense	chr22:g.29091136A>G	NM_007194.3:c.1354T>C	NP_009125.1:p.(Trp452Arg)
I068	B	VUS	YES	VUS:B	-	-	-	-	-	PTCH2	SNV	Missense	chr1:g.45292413G>T	NM_003738.5:c.2723C>A	NP_003729.3:p.(Ala908Asp)
I069	B	VUS*	NO	-	-	-	-	-	-	BRIP1	SNV	Missense	chr17:g.59820429T>C	NM_032043.2:c.2324A>G	NP_114432.2:p.(Asn775Ser)
I070	B	VUS	YES	VUS:B	-	-	-	-	-	ATM	SNV	Splice	chr11:g.108225605A>C	NM_000051.3:c.8850+4A>C	-
I071	B	-	-	-	-	-	-	-	-	-	-	-	-	-	-
I072	B	VUS	YES	VUS:A	May be associated	-	-	-	-	APC	SNV	Promoter	chr5:g.112043375G>A	NM_001127511.2:c.-40G>A	-
I073	B	-	-	-	-	-	-	-	-	-	-	-	-	-	-
I074	B	VUS	YES	VUS:C	-	-	-	-	-	FANCE	SNV	Missense	chr6:g.35426087G>C	NM_021922.2:c.983G>C	NP_068741.1:p.(Cys328Ser)
I074	B	VUS	YES	VUS:C	-	-	-	-	-	NF2	SNV	Missense	chr22:g.30054191A>G	NM_000268.3:c.613A>G	NP_000259.1:p.(Met205Val)
I075	B	-	-	-	-	-	-	-	-	-	-	-	-	-	-
I076	B	VUS	YES	VUS:B	May be associated	-	-	-	-	MSH2	SNV	Missense	chr2:g.47637471C>G	NM_000251.2:c.605C>G	NP_000242.1:p.(Pro202Arg)
I076	B	VUS	YES	VUS:B	-	-	-	-	-	ALK	CNV	Deletion	chr2:g.30104206_30209999del	NC_000002.11(NM_004304.4):c.-66474_667+38653del	-
I076	B	VUS*	NO	-	-	-	-	-	-	EXT2	SNV	Missense	chr11:g.44129522T>G	NM_000401.3:c.359T>G	NP_000392.3:p.(Met120Arg)
I077	B	-	-	-	-	-	-	-	-	-	-	-	-	-	-
I078	B	-	-	-	-	-	-	-	-	-	-	-	-	-	-
I079	B	LP	YES	LP±	-	Associated with haematological cancer, not primary germline-associated phenotype (confirmed somatic alteration)	No (not related to germline phenotype)	No	Follow-up communication with recruiting clinic confirmed that this variant had a somatic origin and related to haematological malignancy.	RUNX1	SV	Translocation	chr21:g.36209668_chr8:g.93081880	RUNX1(NM_001754.4):r.1_614_RUNX1T1(NM_175634.2):r.88_7545)	RUNX1(NP_00745.2):r.1_205_RUNX1T1(NP_783552.1):r.30_604
I080	B	-	-	-	-	-	-	-	-	-	-	-	-	-	-
I081	B	VUS	YES	VUS:C	-	-	-	-	-	APC	SNV	Missense	chr5:g.112176815T>A	NM_000038.5:c.5524T>A	NP_000029.2:p.(Ser1842Thr)
I082	B	-	-	-	-	-	-	-	-	-	-	-	-	-	-
I083	B	VUS	YES	VUS:B	May be associated	-	-	-	-	CTNNA1	SNV	Missense	chr5:g.138118921G>A	NM_001903.4:c.161G>A	NP_001894.2:p.(Arg54His)
I084	B	VUS	YES	VUS:B	May be associated	-	-	-	-	EXT2	SNV	Missense	chr11:g.44146388T>A	NM_000401.3:c.892T>A	NP_000392.3:p.(Tyr298Asn)
I084	B	VUS	YES	VUS:B	-	-	-	-	-	MEN1	SNV	Missense	chr11:g.64575377C>T	NM_000244.3:c.655G>A	NP_000235.2:p.(Gly219Ser)
I084	B	VUS	YES	VUS:B	-	-	-	-	-	TSC2	SNV	Missense	chr16:g.2121593G>A	NM_000548.3:c.1922G>A	NP_000539.2:p.(Ser641Asn)
I085	B	P	YES	P	-	Considered as secondary finding associated with recessive conditions (unlikely to be causative for the presenting phenotype)	Yes	Yes	-	MUTYH	SNV	Missense	chr1:g.45797228C>T	NM_001128425.1:c.1187G>A	NP_001121897.1:p.(Gly396Asp)
I086	B	-	-	-	-	-	-	-	-	-	-	-	-	-	-
I087	B	-	-	-	-	-	-	-	-	-	-	-	-	-	-
I088	B	VUS	YES	VUS:B	May be associated	-	-	-	-	APC	SNV	Missense	chr5:g.112128181A>G	NM_000038.5:c.684A>G	NP_000029.2:p.(Ile228Met)
I088	B	VUS	YES	VUS:B	May be associated	-	-	-	-	MEN1	SNV	Missense	chr11:g.64575454G>A	NM_000244.3:c.578C>T	NP_000235.2:p.(Pro193Leu)
I089	B	-	-	-	-	-	-	-	-	-	-	-	-	-	-
I090	B	LP	YES	LP	-	Considered as being potentially related to the participant's thyroid cancer only	Yes	Yes	-	CHEK2	SNV	Missense	chr22:g.29121326T>C	NM_007194.3:c.349A>G	NP_009125.1:p.(Arg117Gly)
I090	B	VUS*	NO	-	-	-	-	-	-	EGLN2	SNV	Missense	chr19:g.41307024G>A	NM_080732.3:c.547G>A	NP_542770.2:p.(Val183Met)
I093	B	-	-	-	-	-	-	-	-	-	-	-	-	-	-
I094	B	VUS	YES	VUS:C	-	-	-	-	-	NF2	SNV	Missense	chr22:g.30067822G>A	NM_000268.3:c.1007G>A	NP_000259.1:p.(Arg336Gln)
I095	B	VUS	YES	VUS:A≠	May be associated	-	-	-	Paired tumour-normal exome sequencing, with MSI and mutational signature analysis and IHC support pathogenicity, however was not conducted in NATA-accredited setting.	PMS2	SNV	Missense	chr7:g.6022531G>T	NM_000535.5:c.2098C>A	NP_000526.1:p.(Gln700Lys)
I096	B	VUS	YES	VUS:B	May be associated	-	-	-	-	EPAS1	SNV	Missense	chr2:g.46602940A>G	NM_001430.4:c.998A>G	NP_001421.2:p.(Gln333Arg)
I097	B	VUS	YES	VUS:C	-	-	-	-	-	ATM	SNV	Missense	chr11:g.108115724A>G	NM_000051.3:c.872A>G	NP_000042.3:p.(His291Arg)
I098	B	VUS	YES	VUS:C	-	-	-	-	-	EXT2	SNV	Missense	chr11:g.44151602G>A	NM_000401.3:c.1186G>A	NP_000392.3:p.(Val396Met)
I099	B	VUS	YES	LP≠	-	Disease-causing	Yes	Yes	Cascade testing performed for this variant in affected family members (recruited as family member cases). Functional assessment for impact on splicing conducted.	BAP1	SNV	Splice (deep intronic)	chr3:g.52439461C>T	NM_004656.3:c.932-151G>A	-
I100	B	-	-	-	-	-	-	-	-	-	-	-	-	-	-
I101	B	VUS*	NO	-	-	-	-	-	-	POT1	SNV	Missense	chr7:g.124467337T>A	NM_015450.2:c.1617A>T	NP_056265.2:p.(Gln539His)
I101	B	P	YES	P	-	Considered as secondary finding associated with dominant disease (unlikely to be causative for the presenting phenotype)	Yes	Yes	-	SDHA	SNV	Stop gain	chr5:g.223624C>T	NM_004168.3:c.91C>T	NP_004159.2:p.(Arg31Ter)
I102	B	LP	YES	LP	-	Disease-causing	Yes	Yes	-	APC	CNV	Deletion (promoter)	chr5:g.112034823_112045844del	NC_000005.9(NM_000038.5):c.-38818_-27797del	-
I103	B	-	-	-	-	-	-	-	-	-	-	-	-	-	-
I104	B	LP	YES	LP	-	Considered as being potentially related to the participant's prostate cancer only	Yes	Yes	-	ATM	INDEL	Frameshift	chr11:g.108121594_108121595del	NM_000051.3:c.1402_1403del	NP_000042.3:p.(Lys468GlufsTer18)
I104	B	VUS	YES	VUS:C	-	-	-	-	-	POLE	SNV	Missense	chr12:g.133249383T>C	NM_006231.3:c.1516A>G	NP_006222.2:p.(Met506Val)
I104	B	VUS*	NO	-	-	-	-	-	-	ATM	SNV	Missense	chr11:g.108139187T>A	NM_000051.3:c.2689T>A	NP_000042.3:p.(Phe897Ile)
I105	B	VUS	YES	VUS:C	-	-	-	-	-	RET	SNV	Missense	chr10:g.43615532G>A	NM_020975.4:c.2611G>A	NP_066124.1:p.(Val871Ile)
I105	B	VUS*	NO	-	-	-	-	-	-	RNF43	SNV	Missense	chr17:g.56448328C>T	NM_017763.5:c.319G>A	NP_060233.3:p.(Val107Ile)
I106	B	-	-	-	-	-	-	-	-	-	-	-	-	-	-
I107	B	VUS	YES	VUS:B	May be associated	-	-	-	-	MSH6	SNV	Missense	chr2:g.48027631C>A	NM_000179.2:c.2509C>A	NP_000170.1:p.(His837Asn)
I107	B	VUS*	NO	-	-	-	-	-	-	FANCF	SNV	Missense	chr11:g.22647290C>A	NM_022725.3:c.67G>T	NP_073562.1:p.(Val23Phe)
I108	B	-	-	-	-	-	-	-	-	-	-	-	-	-	-
I109	B	-	-	-	-	-	-	-	-	-	-	-	-	-	-
I110	B	VUS	YES	VUS:C	-	-	-	-	-	ANKRD26	SNV	Missense	chr10:g.27303640C>A	NM_014915.2:c.4507G>T	NP_055730.2:p.(Ala1503Ser)
I111	B	-	-	-	-	-	-	-	-	-	-	-	-	-	-
I112	B	-	-	-	-	-	-	-	-	-	-	-	-	-	-
I113	B	VUS	NO	-	-	-	-	-	-	NF2	SNV	Missense	chr22:g.30051624G>C	NM_000268.3:c.558G>C	NP_000259.1:p.(Glu186Asp)
I114	B	LP	YES	LP	-	Considered as secondary finding associated with recessive conditions (unlikely to be causative for the presenting phenotype)	No	Yes	-	FANCD2	SV	Inversion	chr3:g.10083779_10086173inv	NC_000003.11(NM_033084.3):c.783+385_1134+625inv	-
I115	B	VUS	NO	-	-	-	-	-	-	MUTYH	SNV	Missense	chr1:g.45797139G>A	NM_001128425.1:c.1276C>T	NP_001121897.1:p.(Arg426Cys)
I116	B	VUS	NO	-	-	-	-	-	-	VHL	CNV	Duplication	chr3:g.10187274_10189663dup	NC_000003.11(NM_000551.3):c.341-924_463+1343dup	-
I117	B	-	-	-	-	-	-	-	-	-	-	-	-	-	-
I118	B	-	-	-	-	-	-	-	-	-	-	-	-	-	-
I119	B	VUS	NO	-	-	-	-	-	-	CDH1	SNV	Missense	chr16:g.68863677G>A	NM_004360.4:c.2416G>A	NP_004351.1:p.(Glu806Lys)
I120	B	VUS	YES	VUS:B	May be associated	-	-	-	-	FH	SNV	Missense	chr1:g.241683016G>C	NM_000143.3:c.7C>G	NP_000134.2:p.(Arg3Gly)
I121	B	P	YES	P	-	Considered as secondary finding associated with recessive conditions (unlikely to be causative for the presenting phenotype)	No	Yes	-	BLM	SNV	Stop gain	chr15:g.91328183C>T	NM_000057.3:c.2695C>T	NP_000048.1:p.(Arg899Ter)
I121	B	VUS	YES	VUS:B	-	-	-	-	-	FANCA	SNV	Missense	chr16:g.89851333T>C	NM_000135.2:c.1399A>G	NP_000126.2:p.(Lys467Glu)
I122	B	-	-	-	-	-	-	-	-	-	-	-	-	-	-
I123	B	-	-	-	-	-	-	-	-	-	-	-	-	-	-
I124	B	VUS	YES	VUS:B	-	-	-	-	-	SUFU	SNV	Missense	chr10:g.104375107G>A	NM_016169.3:c.1105G>A	NP_057253.2:p.(Val369Ile)
I125	B	-	-	-	-	-	-	-	-	-	-	-	-	-	-
I126	B	VUS	YES	LP≠	-	Disease-causing	Yes (upgraded from previously VUS classification)	Yes	Additional examples of affected cases with this variant gathered through literature search and/or personal communication with clinical laboratories enabled application of additional ACMG/AMP criteria to upgrade variant.	MSH6	SNV	Missense	chr2:g.48026845G>T	NM_000179.2:c.1723G>T	NP_000170.1:p.(Asp575Tyr)
I127	B	VUS*	NO	-	-	-	-	-	-	MUTYH	SNV	Missense	chr1:g.45796900G>A	NM_001128425.1:c.1430C>T	NP_001121897.1:p.(Thr477Met)
I127	B	P	YES	P	-	Considered as secondary finding associated with recessive conditions (unlikely to be causative for the presenting phenotype)	No	Yes	-	MUTYH	SNV	Missense	chr1:g.45797228C>T	NM_001128425.1:c.1187G>A	NP_001121897.1:p.(Gly396Asp)
I128	B	-	-	-	-	-	-	-	-	-	-	-	-	-	-
I129	B	VUS	YES	VUS:B	-	-	-	-	-	SMARCA4	SNV	Missense	chr19:g.11169011G>A	NM_001128849.1:c.4601G>A	NP_001122321.1:p.(Arg1534His)
I129	B	NA (Recurrent pathogenic variant in Australian population, reviewed by Familial Cancer Service)	NA (Research Report direct to Familial Cancer Service)	P	-	Considered as secondary finding associated with dominant disease (unlikely to be causative for the presenting phenotype)	Yes	Yes	-	PALB2	SNV	Stop gain	chr16:g.23632683C>T	NM_024675.3:c.3113G>A	NP_078951.2:p.(Trp1038Ter)
I130	B	-	-	-	-	-	-	-	-	-	-	-	-	-	-
I131	B	VUS	YES	VUS:C	-	-	-	-	-	FANCG	INDEL	Inframe insertion	chr9:g.35078273_35078275dup	NM_004629.1:c.373_375dup	NP_004620.1:p.(Val125dup)
I132	B	-	-	-	-	-	-	-	-	-	-	-	-	-	-
I133	B	VUS	YES	VUS:B	-	-	-	-	-	CDC73	SNV	Missense	chr1:g.193091433A>T	NM_024529.4:c.103A>T	NP_078805.3:p.(Asn35Tyr)
I134	B	NA (Recurrent pathogenic variant in Australian population, reviewed by Familial Cancer Service)	NA (Research Report direct to Familial Cancer Service)	P	-	Considered as secondary finding associated with dominant disease (unlikely to be causative for the presenting phenotype)	Yes	Yes	-	PALB2	SNV	Stop gain	chr16:g.23632683C>T	NM_024675.3:c.3113G>A	NP_078951.2:p.(Trp1038Ter)
I135	B	VUS	YES	VUS:B	-	-	-	-	-	PTCH1	SNV	Missense	chr9:g.98220429C>T	NM_000264.3:c.3034G>A	NP_000255.2:p.(Gly1012Ser)
I135	B	LP	YES	LP	-	Disease-causing	Yes	Yes	-	MSH6	SNV	Missense	chr2:g.48026315T>A	NM_000179.2:c.1193T>A	NP_000170.1:p.(Val398Glu)
I136	B	VUS	YES	VUS:B	-	-	-	-	-	SDHA	SNV	Missense	chr5:g.228364G>C	NM_004168.3:c.686G>C	NP_004159.2:p.(Gly229Ala)
I136	B	VUS	YES	VUS:C	-	-	-	-	-	AIP	SNV	Missense	chr11:g.67254522G>A	NM_003977.3:c.145G>A	NP_003968.3:p.(Val49Met)
I137	B	-	-	-	-	-	-	-	-	-	-	-	-	-	-
I138	B	VUS	YES	VUS:C	May be associated	-	-	-	-	APC	SNV	Missense	chr5:g.112163666T>C	NM_000038.5:c.1589T>C	NP_000029.2:p.(Val530Ala)
I138	B	VUS	YES	VUS:B	May be associated	-	-	-	-	SDHAF2	SNV	Missense	chr11:g.61205486A>G	NM_017841.2:c.271A>G	NP_060311.1:p.(Lys91Glu)
I139	B	VUS	YES	VUS:B	-	-	-	-	-	SDHB	SNV	Missense	chr1:g.17349162C>T	NM_003000.2:c.706G>A	NP_002991.2:p.(Asp236Asn)
I139	B	VUS	YES	VUS:B	-	-	-	-	-	MSH2	SNV	Missense	chr2:g.47630512A>C	NM_000251.2:c.182A>C	NP_000242.1:p.(Gln61Pro)
I140	B	VUS	YES	VUS:B	-	-	-	-	-	AXIN2	SNV	Missense	chr17:g.63533147C>T	NM_004655.3:c.1747G>A	NP_004646.3:p.(Gly583Arg)
I141	B	VUS*	YES	VUS:B	May be associated	-	-	-	-	PTEN	INDEL	Upstream	chr10:g.89622088del	NM_000314.4:c.-2139del	-
I142	B	P	YES	P	-	Considered as secondary finding associated with dominant disease (unlikely to be causative for the presenting phenotype)	Yes	Yes	-	BRCA1	INDEL	Frameshift	chr17:g.41276045_41276046del	NM_007294.3:c.68_69del	NP_009225.1:p.(Glu23ValfsTer17)
I142	B	VUS*	YES	VUS:B±	-	-	-	-	-	CEBPA	SV	Translocation	chr19:g.33791220_ch14:g.106368512 and chr19:g.33791227_chr14:g.106360377	-	-
I143	B	-	-	-	-	-	-	-	-	-	-	-	-	-	-
I144	B	-	-	-	-	-	-	-	-	-	-	-	-	-	-
I145	B	VUS	YES	VUS:C	-	-	-	-	-	NF1	SNV	Missense	chr17:g.29679337C>T	NM_000267.3:c.7457C>T	NP_000258.1:p.(Thr2486Ile)
I146	B	-	-	-	-	-	-	-	-	-	-	-	-	-	-
I148	B	P	YES	P	-	Considered as secondary finding associated with recessive conditions (unlikely to be causative for the presenting phenotype)	No	Yes	-	FANCC	INDEL	Frameshift	chr9:g.98011507del	NM_000136.2:c.67del	NP_000127.2:p.(Asp23IlefsTer23)
I148	B	P	YES	P	-	Considered as secondary finding associated with recessive conditions (unlikely to be causative for the presenting phenotype)	Yes	Yes	-	MUTYH	SNV	Missense	chr1:g.45798475T>C	NM_001128425.1:c.536A>G	NP_001121897.1:p.(Tyr179Cys)
I150	B	VUS	YES	LP	-	Considered as secondary finding associated with recessive conditions (unlikely to be causative for the presenting phenotype)	No	Yes	-	FANCA	SNV	Splice	chr16:g.89858956C>T	NM_000135.2:c.1007-1G>A	-
I150	B	VUS	NO	-	-	-	-	-	-	FANCM	SNV	Missense	chr14:g.45665530A>C	NM_020937.2:c.5496A>C	NP_065988.1:p.(Glu1832Asp)
I152	B	VUS	YES	VUS:C	-	-	-	-	-	FH	SNV	Missense	chr1:g.241680555T>A	NM_000143.3:c.194A>T	NP_000134.2:p.(Asp65Val)
I152	B	VUS	NO	-	-	-	-	-	-	HOXB13	INDEL	Frameshift	chr17:g.46805604del	NM_006361.5:c.352del	NP_006352.2:p.(Glu118LysfsTer161)
I154	B	VUS	NO	-	-	-	-	-	-	PTCH2	SNV	Missense	chr1:g.45292420C>G	NM_001166292.1:c.2716G>C	NP_001159764.1:p.(Glu906Gln)
I154	B	VUS	YES	VUS:A	May be associated	-	-	-	-	MLH1	SNV	Missense	chr3:g.37090464C>G	NM_000249.3:c.2059C>G	NP_000240.1:p.(Arg687Gly)
I154	B	VUS	YES	VUS:B	May be associated	-	-	-	-	POLD1	SNV	Splice	chr19:g.50905635G>A	NM_001308632.1:c.758+5G>A	-
I155	B	VUS	NO	-	-	-	-	-	-	TERT	SNV	Missense	chr5:g.1278865G>A	NM_198253.2:c.2177C>T	NP_937983.2:p.(Thr726Met)
I156	B	VUS	YES	VUS:B	May be associated	-	-	-	-	MUTYH	SNV	Missense	chr1:g.45798966C>T	NM_001128425.1:c.379G>A	NP_001121897.1:p.(Ala127Thr)
I156	B	P	YES	P	-	Considered as potentially disease-causing (however already known to clinic)	No (variant was already known to clinic)	No	-	MUTYH	SNV	Missense	chr1:g.45797228C>T	NM_001128425.1:c.1187G>A	NP_001121897.1:p.(Gly396Asp)
I157	B	VUS	NO	-	-	-	-	-	-	MUTYH	SNV	Missense	chr1:g.45797157G>T	NM_001128425.1:c.1258C>A	NP_001121897.1:p.(Leu420Met)
I158	B	-	-	-	-	-	-	-	-	-	-	-	-	-	-
I159	B	-	-	-	-	-	-	-	-	-	-	-	-	-	-
I160	B	LP	NO	-	-	-	-	-	-	PTCH2	SNV	Stop gain	chr1:g.45295330G>A	NM_001166292.1:c.1039C>T	NP_001159764.1:p.(Gln347Ter)
I161	B	-	-	-	-	-	-	-	-	-	-	-	-	-	-
I162	B	-	-	-	-	-	-	-	-	-	-	-	-	-	-
I163	B	VUS	YES	VUS:B	May be associated	-	-	-	-	BARD1	SNV	Synonymous	chr2:g.215633998T>C	NM_000465.2:c.1353A>G	NP_000456.2:p.(Gly451=)
I163	B	VUS	YES	VUS:B	May be associated	-	-	-	-	ATM	SNV	Missense	chr11:g.108235853G>T	NM_000051.3:c.8895G>T	NP_000042.3:p.(Leu2965Phe)
I164	B	VUS	YES	VUS:B	May be associated	-	-	-	Clinical validation to be conducted.	CHEK2	CNV	Duplication	chr22:g.29056775_29128497dup	NC_000022.10(NM_007194.3):c.319+1894_*27110dup	-
I165	B	VUS	YES	VUS:B	-	-	-	-	-	PTCH1	SNV	Missense	chr9:g.98211590C>T	NM_000264.3:c.3565G>A	NP_000255.2:p.(Gly1189Ser)
I166	B	-	-	-	-	-	-	-	-	-	-	-	-	-	-
I167	B	LP	YES	LP	-	Disease-causing	Yes	Yes	-	DICER1	INDEL	Frameshift	chr14:g.95570432_95570433dup	NM_177438.2:c.3300dup	NP_803187.1:p.(Ser1101IlefsTer3)
I167	B	VUS	NO	-	-	-	-	-	-	TMEM127	SNV	Missense	chr2:g.96919836C>T	NM_017849.3:c.427G>A	NP_060319.1:p.(Val143Ile)
I167	B	VUS	YES	VUS:C	-	-	-	-	-	POLE	SNV	Missense	chr12:g.133220545G>A	NM_006231.3:c.4168C>T	NP_006222.2:p.(Arg1390Cys)
I168	B	VUS	YES	VUS:B	May be associated	-	-	-	No evidence of MLH1 methylation (conducted in the clinical setting). Tumour was IHC normal and MSI stable.	MLH1	INDEL	Upstream	chr3:g.37034221_37034232del	NM_000249.3:c.-818_-807del	-
I169	B	-	-	-	-	-	-	-	-	-	-	-	-	-	-
I170	B	LP	YES	LP	-	Considered as secondary finding associated with dominant disease (unlikely to be causative for the presenting phenotype)	Yes	Yes	-	RAD51D	INDEL	Frameshift	chr17:g.33428375del	NM_002878.3:c.748del	NP_002869.3:p.(His250ThrfsTer2)
I171	B	-	-	-	-	-	-	-	-	-	-	-	-	-	-
I172	B	-	-	-	-	-	-	-	-	-	-	-	-	-	-
I173	B	-	-	-	-	-	-	-	-	-	-	-	-	-	-
I174	B	VUS	YES	VUS:A	May be associated	-	-	-	-	MUTYH	SNV	Missense	chr1:g.45797950C>T	NM_001128425.1:c.821G>A	NP_001121897.1:p.(Arg274Gln)
I175	B	-	-	-	-	-	-	-	-	-	-	-	-	-	-
I176	B	LP	YES	LP	-	Considered as secondary finding associated with recessive conditions (unlikely to be causative for the presenting phenotype)	No	Yes	-	NBN	INDEL	Frameshift	chr8:g.90994964_90994965del	NM_002485.4:c.156_157del	NP_002476.2:p.(Ser53CysfsTer9)
I176	B	P	YES	LP	-	Disease-causing	Yes	Yes	Analysis carried out in clinical setting suggests aberrant splicing resulting in the deletion of exon 7 leading to in-frame loss of protein length. The resultant aberrant transcript is the predominant product encoded from the allele carrying this variant.	PALB2	INDEL	Splice	chr16:g.23637553_23637558del	NM_024675.3:c.2747_2748+4del	-
I177	B	VUS	YES	VUS:C	-	-	-	-	-	POLE	SNV	Missense	chr12:g.133250183C>T	NM_006231.3:c.1337G>A	NP_006222.2:p.(Arg446Gln)
I177	B	VUS	YES	VUS:C	-	-	-	-	-	NTHL1	SNV	Missense	chr16:g.2096209G>A	NM_002528.6:c.298C>T	NP_002519.1:p.(Arg100Cys)
I177	B	VUS	YES	VUS:B	-	-	-	-	-	POLD1	SNV	Missense	chr19:g.50919021G>A	NM_002691.4:c.2758G>A	NP_002682.2:p.(Asp920Asn)
I178	B	-	-	-	-	-	-	-	-	-	-	-	-	-	-
I179	B	VUS	YES	VUS:B	-	-	-	-	-	AIP	SNV	Missense	chr11:g.67254496C>T	NM_003977.2:c.119C>T	NP_003968.2:p.(Thr40Met)
I180	B	-	-	-	-	-	-	-	-	-	-	-	-	-	-
I181	B	VUS*	NO	-	-	-	-	-	-	RET	SNV	Missense	chr10:g.43607555G>A	NM_020975.4:c.1531G>A	NP_066124.1:p.(Glu511Lys)
I182	B	VUS	NO	-	-	-	-	-	-	PTCH1	SNV	Missense	chr9:g.98240442G>C	NM_000264.3:c.1242C>G	NP_000255.2:p.(Asn414Lys)
I182	B	VUS	NO	-	-	-	-	-	-	EXT2	SNV	Missense	chr11:g.44253966G>A	NM_000401.3:c.1825G>A	NP_000392.3:p.(Glu609Lys)
I182	B	VUS*	NO	-	-	-	-	-	-	GATA2	SNV	Missense	chr3:g.128205754G>C	NM_001145661.1:c.121C>G	NP_001139133.1:p.(Pro41Ala)
I183	B	VUS	YES	VUS:B	-	-	-	-	-	FANCD2	SNV	Missense	chr3:g.10076460C>T	NM_033084.3:c.355C>T	NP_149075.2:p.(Arg119Cys)
I183	B	VUS	YES	VUS:B	-	-	-	-	-	APC	SNV	Missense	chr5:g.112177748G>T	NM_000038.5:c.6457G>T	NP_000029.2:p.(Asp2153Tyr)
I184	B	-	-	-	-	-	-	-	-	-	-	-	-	-	-
I185	B	-	-	-	-	-	-	-	-	-	-	-	-	-	-
I186	B	VUS	YES	VUS:A	May be associated	-	-	-	-	SDHB	SNV	Missense	chr1:g.17359572C>T	NM_003000.2:c.269G>A	NP_002991.2:p.(Arg90Gln)
I187	B	-	-	-	-	-	-	-	-	-	-	-	-	-	-
I188	B	-	-	-	-	-	-	-	-	-	-	-	-	-	-
I189	B	LP	YES	LP	-	Considered as secondary finding associated with a low-fold risk for cancer and/or recessive conditions (unlikely to be causative for the presenting phenotype)	No	Yes	-	ATM	SNV	Stop gain	chr11:g.108175549C>T	NM_000051.3:c.5644C>T	NP_000042.3:p.(Arg1882Ter)
I190	B	VUS	YES	VUS:B	May be associated	-	-	-	-	KIT	SNV	Missense	chr4:g.55595599C>T	NM_000222.2:c.2089C>T	NP_000213.1:p.(His697Tyr)
I191	B	LP	YES	LP	-	Considered as partially disease-causing (to history of benign nerve shealth tumours)	Yes	Yes	-	LZTR1	INDEL	Frameshift	chr22:g.21342400del	NM_006767.3:c.502del	NP_006758.2:p.(Glu168LysfsTer32)
I192	B	-	-	-	-	-	-	-	-	-	-	-	-	-	-
I193	B	VUS	NO	-	-	-	-	-	-	FANCA	SNV	Missense	chr16:g.89825107G>C	NM_000135.2:c.2859C>G	NP_000126.2:p.(Asp953Glu)
I194	B	-	-	-	-	-	-	-	-	-	-	-	-	-	-
I195	B	-	-	-	-	-	-	-	-	-	-	-	-	-	-
I196	B	VUS	NO	-	-	-	-	-	-	CYLD	SNV	Missense	chr16:g.50784006G>A	NM_015247.2:c.397G>A	NP_056062.1:p.(Val133Ile)
I196	B	VUS	YES	VUS:B	May be associated	-	-	-	-	POLD1	DNV	Missense	chr19:g.50905926_50905927delinsTT	NM_002691.3:c.898_899delinsTT	NP_002682.2:p.(Pro300Leu)
I197	B	VUS	YES	VUS:B	-	-	-	-	-	EPAS1	SNV	Missense	chr2:g.46588190G>A	NM_001430.4:c.740G>A	NP_001421.2:p.(Arg247His)
I198	B	VUS	YES	VUS:C	May be associated	-	-	-	-	PTEN	SNV	Missense	chr10:g.89725137C>A	NM_000314.4:c.1120C>A	NP_000305.3:p.(Pro374Thr)
I199	B	-	-	-	-	-	-	-	-	-	-	-	-	-	-
I200	B	-	-	-	-	-	-	-	-	-	-	-	-	-	-
I201	B	-	-	-	-	-	-	-	-	-	-	-	-	-	-

## Sheet: Table S5
Table S5. Estimation of average costs per affected individual for testing practice using targeted genes or gene panels, or whole genome sequencing
Column B: costs are in Australian dollars (2020)
Type of resource	Cost per affected individual	Notes
Testing practice using targeted gene or gene panel testing if LP/P identified	828.65	Based on QLD Health pay rates and a weighted cost of targeted gene or gene panel testing
Testing practice using targeted gene or gene panel testing if LP/P not identified	769.925
Testing practice using WGS (complex case)	3654.8	Includes medical staff costs, virtual MDT, and sequencing costs from the ICCon study
Testing practice using WGS (non-complex case)	2224.61

## Sheet: Table S6
Table S6. Comparison of the costs and consequences of the different testing strategies
Columns B and D: costs are in Australian dollars (2020)
Base Case analyses
Scenario	Total cost	Number of cases with actionable variant detected	Cost per case with actionable variant
Scenario 1 - Standard Practice	4.91803e+06	459.113	10712
Scenario 2 - WGS with Virtual MDT after standard testing	4.52994e+07	2081.22	21765.8
Scenario 3 - WGS with or without Virtual MDT replaces standard testing	4.39053e+07	4917.83	8927.78
Sensitivity analyses
A. Applying a lower cost for WGS
Scenario 1 - Standard Practice	4.91803e+06	459.113	10712
Scenario 2 - WGS with Virtual MDT after standard testing	4.11256e+07	2081.22	19760.4
Scenario 3 - WGS with or without Virtual MDT replaces standard testing	3.89871e+07	4917.83	7927.69
B. Assuming all WGS will require Virtual MDT
Scenario 1 - Standard Practice	4.91803e+06	459.113	10712
Scenario 2 - WGS with Virtual MDT after standard testing	4.52994e+07	2081.22	21765.8
Scenario 3 - WGS with or without Virtual MDT replaces standard testing	5.03239e+07	4917.83	10232.9
C. Apply higher rate of uptake of WGS in Scenario 2 (96.8% instead of 79.6%)
Scenario 1 - Standard Practice	4.91803e+06	459.113	10712
Scenario 2 - WGS with Virtual MDT after standard testing	5.08442e+07	2337.71	21749.6
Scenario 3 - WGS with or without Virtual MDT replaces standard testing	4.39053e+07	4917.83	8927.78
D. Apply lower rate of Diagnostic Yield for Upfront WGS (28.2% not 38.40%)
Scenario 1 - Standard Practice	4.91803e+06	459.113	10712
Scenario 2 - WGS with Virtual MDT after standard testing	4.52994e+07	2081.19	21766.1
Scenario 3 - WGS with or without Virtual MDT replaces standard testing	4.38282e+07	3605.23	12156.9
E. Apply lowest plausible rate of Diagnostic Yield for Upfront WGS (17.3% not 38.40%)
Scenario 1 - Standard Practice	4.91803e+06	459.113	10712
Scenario 2 - WGS with Virtual MDT after standard testing	4.52994e+07	2081.22	21765.8
Scenario 3 - WGS with or without Virtual MDT replaces standard testing	4.37511e+07	2292.63	19083.4
F. Assume lower number of affected individuals referred to FCCs (50% of base case)
Scenario 1 - Standard Practice	2.45901e+06	229.557	10712
Scenario 2 - WGS with Virtual MDT after standard testing	2.26494e+07	1040.59	21765.8
Scenario 3 - WGS with or without Virtual MDT replaces standard testing	2.19527e+07	2458.92	8927.78
G. Assume higher number of affected individuals referred to FCCs (150% of base case)
Scenario 1 - Standard Practice	7.37704e+06	688.67	10712
Scenario 2 - WGS with Virtual MDT after standard testing	6.79481e+07	3121.78	21765.8
Scenario 3 - WGS with or without Virtual MDT replaces standard testing	6.5858e+07	7376.75	8927.78

## Sheet: Table S7
Table S7. Marginal analysis of the costs and consequences of the different testing strategies
Columns B, C, F and G: are in Australian dollars (2020)
Base Case analyses
Scenario	Total cost	Marginal cost relative to Scenario 1	Number of cases with actionable variant detected	Marginal number of cases relative to Scenario 1	Cost per case with actionable variant	Marginal cost per case with actionable variant
Scenario 1 - Standard Practice	4.91803e+06	-	459.113	-	10712	-
Scenario 2 - WGS with Virtual MDT after standard testing	4.52994e+07	4.03813e+07	2081.22	1622.1	21765.8	24894.4
Scenario 3 - WGS with or without Virtual MDT replaces standard testing	4.39053e+07	3.89873e+07	4917.83	4458.72	8927.78	8744.06

## Sheet: Table S8
Table S8. Summary of changes made to risk-management of index cases who were found to carry a likely pathogenic or pathogenic variant
Column B: * indicates that the variant was confirmed in a NATA-accredited laboratory. ± The variant was confirmed in-house using Sanger sequencing. Grey shaded indicates variants not used for economic modelling.
Column D: For information regarding Mackenize's mission, see https://doi.org/10.1016/j.pathol.2020.01.130
Study ID	Gene for which likely pathogenic or pathogenic variant was identified	Familial cancer clinic recorded risk-management strategies pre-WGS	Familial cancer clinic recorded changes to risk-management strategies post-WGS	Overall clinical outcome and usage for economic modelling
I031	BRCA2*	Risk-reducing surgery (total abdominal hysterectomy and bilateral salpingo-oophorectomy for other medical condition previously completed). Five-yearly colonoscopies recommended were recommended for this participant. Prior to testing the clinic recommended 5-yearly colonoscopies to family members.	For the index case: FCC made strong recommendation for annual clinical breast examinations (GP & specialist) and mammography (specialist) for the lifetime of the index case. Testing available for family members. For female family members carrying the BRCA2 variant: the FCC now strongly recommends annual clinical breast examinations (GP & specialist) and mammography (specialist) for the lifetime o…	The BRCA2 was considered as the causative variant for this index case. Used for economic modelling.
I032	RET*	None recorded.	Did not alter risk-management for index case as this variant was already known to the index case and the familial cancer clinic.	Was NOT used for economic modelling.
I046	FH*	For index case the FCC strongly recommended lifetime chest-CTs (4-monthly) and regular skin surveillance by specialists.	For the index case: the FCC recommends lifetime chest-CTs (4-monthly) and regular skin surveillance by specialists still recommended; and annual abdominal MRIs (GP and specialist) for the lifetime now strongly recommended. For family members who test positive for the FH variant: the FCC now strongly recommends annual abdominal MRIs (GP and specialist) for the lifetime.	The FH variant was considered as the causative variant for this index case. Used for economic modelling.
I056	FANCI±	None recorded.	No changes.	The FANCI variant was considered as a secondary finding (unlikely to be causative for the index cases' presenting phenotype). Used for economic modelling, as FANCI is included in Mackenzie's Mission panel.
I058	DICER1*	None recorded.	For the index case: the FCC strongly recommends that the index case consults the clinic every two years to review if new knowledge and recommendations for DICER1 have obtained (via specialist). Note as the index case thyroid was already removed thyroid surveillance is not required. For family members who test positive for the DICER1 variant: the FCC now strongly recommends annual thyroid check-up…	The DICER1 variant was considered as the causative variant for this index case. Used for economic modelling.
I059	BRCA2*	None recorded	For the index case and family members who test positive for the BRCA2 variant: the FCC now strongly recommends have annual clinical breast examination and MRIs until risk-reducing surgery (via specialist). The FCC also recommended considering bilateral mastectomy (by age 40) and salpingo-oophorectomy (by age 45 or when childbearing is complete) as the optimal way to manage the risk. Tamoxifen the…	The BRCA2 variant was considered as the causative variant for this index case (cholangiocarcinoma diagnosis) and their family members (breast cancer diagnoses). Risk for potential other BRCA2-related phenotypes (e.g. breast and/or ovarian cancer) now identified. Used for economic modelling.
I079	RUNX1	Family members are strongly recommended to test for presence of H.pylori (via GP)	No changes to recommendations for H.pylori testing for family members	The RUNX1 variant was determined to be a somatic alteration relating to the index cases’ recent leukaemia diagnosis. Note that the variant was NOT considered as being related to their initial primary diagnosis. Was NOT used for economic modelling.
I085	MUTYH*	FCC strongly recommended 6th monthly clinical breast examination for lifetime (via GP) for both index case and family members. FCC also strongly recommended annual colonoscopies for lifetime (via specialist) for the index case	No changes to previous recommendations for index case or family members. However the FCC have offered carrier testing for the husband. If found to be a carrier their children will have a 25% chance of inheriting both mutations and would then be recommended to undergo regular colonoscopies.	Used for economic modelling, as MUTYH is included in Mackenzie's Mission panel and has known risk association for heterozygous carriers.
I090	CHEK2	None recorded	For index case: moderate risk breast surveillance is recommended. For any close female relatives who also test positive for the CHEK2 variant: the FCC recommended annual thyroid clinical exam and neck ultrasound as well as moderate risk breast surveillance (annual mammogram and ultrasound) and yearly clinical breast exam from 35-40 years.	The CHEK2 variant may be related to the papillary thyroid cancer diagnosed in this participant as a contributing factor, not as the complete cause. However, only truncating variants in CHEK2 are currently regarded as clinically actionable in Australia. But it was mentioned that reported pathogenicity is consistent with BRIDGES study, where variant was more frequent in cases than controls, with >2…
I099	BAP1*	FCC made moderate recommendations for brain MRI (via GP) to be conducted as baseline pending genetic testing results	Recommendations for brain MRI has not changed for family members. Testing available for family members (testing has been completed for affected individuals in the family to demonstrate disease association).	The BAP1 was considered as the causative variant for this index case. Used for economic modelling.
I101	SDHA*	None recorded	For the index case: the FCC now recommends SDHA surveillance as per the eviQ guidelines including: Catecholamine screening (by specialist, every year for lifetime) is strongly recommended; and MRI (by specialist every 5 years for lifetime) is strongly recommended. For family members: the FCC strongly recommends predictive gene testing in adults, and (if positive) SDHA surveillance as above.	The SDHA variant was considered as a secondary finding (unlikely to be causative for the index cases' presenting phenotype) but relevant for clinical management of this index case. Used for economic modelling.
I102	APC* (Promoter 1B deletion)	FCC recommended colonoscopies and potentially colectomies for index case and family members.	No additional changes in risk management for index case or family members recorded, however testing is now available for family members.	The APC variant was considered as the causative variant for this index case (note that the APC gene was previously tested but did not include promoter region). Used for economic modelling.
I104	ATM	None recorded	Clinical confirmation for ATM variant not requested for this index case as it only may be associated with the prostate cancer diagnosis, however predictive testing to be made available to family members when also correlated with an appropriate risk assessment. Note although ATM was previously tested, the variant identified would not have been reported from the testing laboratory. The FCC now reco…	Used for economic modelling.
I114	FANCD2	None recorded	No changes.	The FANCD2 variant was considered as a secondary finding (unlikely to be causative for the index cases' presenting phenotype). Used for economic modelling, as FANCD2 is included in Mackenzie's Mission panel.
I121	BLM	None recorded	No changes.	Used for economic modelling, as BLM is included in Mackenzie's Mission panel.
I126	MSH6*	None recorded but colonoscopy, hysterectomy and salpingo-oophorectomy recommended mentioned in changes summary	For the index case: no changes in risk-management for this index case given prior suspected Lynch Syndrome and age. Family members who test negative for this variant will no longer require colonoscopies as surveillance and will no longer have hysterectomy and salpingo-oophorectomy recommended as risk-management.	The MSH6 variant was considered as the causative variant for this index case (note that this variant was previously described as a variant of uncertain significance in this index case, collection of further evidence as part of this study enabled upgrade to likely pathogenic). Used for economic modelling.
I127	MUTYH	None recorded	No changes.	Used for economic modelling, as MUTYH is included in Mackenzie's Mission panel and has known risk association for heterozygous carriers.
I129	PALB2	None recorded	For female carriers: bilateral mastectomy may be considered (ideally before 50 years); risk-reducing salpingo-oophrectomy is recommended after 50 years. Recommendations may be adjusted following an assessment of their personal CanRisk score	The PALB2 variant was considered as a secondary finding relevant for clinical management of this index case. Used for economic modelling.
I134	PALB2	None recorded	For female carriers: bilateral mastectomy may be considered (ideally before 50 years); risk-reducing salpingo-oophrectomy is recommended after 50 years. Recommendations may be adjusted following an assessment of their personal CanRisk score	The PALB2 variant was considered as a secondary finding relevant for clinical management of this index case. Used for economic modelling.
I135	MSH6	None recorded	For the index case: the FCC does not recommend updated risk management for the index case due to recent GBM recurrence. For family members: the FCC now strongly recommends annual colonoscopies (specialist) until 60 years (then review frequency) and to consider hysterectomy in conjunction with salpingo-oophorectomy as optimal way to manage risk. Acetylsalicylic acid (Aspirin) therapy is also recom…	The MSH6 variant was considered as the causative variant for this index case. Used for economic modelling.
I142	BRCA1*	None recorded	For the index case: the FCC now strongly recommends annual clinical breast examination, breast MRI, and mammography (GP and specialist) for lifetime. Salpingo-oophorectomy is recommended as optimal way to manage risk. Bilateral mastectomy was discussed for consideration as a risk reducing surgery. FCC also recommended to consult with breast specialist about risk-reducing medication. For female fa…	The BRCA1 variant was considered as a secondary finding relevant for clinical management of this index case. Used for economic modelling.
I148	MUTYH* and FANCC	None recorded	Testing now available for family members with regards to MUTYH variant. The FANCC variant was deemed by the treating clinician as not relevant for the clinical management of the index case or their family members.	The MUTYH and FANCC variants were considered as a secondary findings (unlikely to be causative for the index cases' presenting phenotype). Used for economic modelling, as MUTYH and FANCC are included in Mackenzie's Mission panel.
I150	FANCA	None recorded	For the index case: the FCC recommends that monitoring by Cancer Genetics service for potential clinical implications for a FANCA likely pathogenic variant in the future.	The FANCA variant was considered as a secondary finding (unlikely to be causative for the index cases' presenting phenotype). Used for economic modelling, as FANCA is included in Mackenzie's Mission panel.
I156	MUTYH*	FCC strongly recommended annual colonscopies (specialist) for the index case, and also recommended 5 yearly colonoscopies for family members (GP and specialist)	The MUTYH variant did not alter risk-management for this index case or their family members as this variant was already known to the index case and the FCC.	Was NOT used for economic modelling.
I167	DICER1*	For index case: annual breast MRI scan (performed by GP and specialist until age of 50) strongly recommended; annual breast ultrasound (performed by GP and specialist until risk-reducing surgery) strongly recommended; colonoscopies, (performed by GP and specialist for life) strongly recommended; upper gastrointestinal (gastroscopy or other) examination (performed by GP and specialist every three …	For the index case: the FCC made the following recommendations - annual breast MRI scan, annual breast ultrasound and annual abdominal examination all no longer recommended; and colonoscopies and upper gastrointestinal examinations are still recommended. For family members who test positive for this variant: annual clinical thyroid examination (performed by GP, lifetime) now strongly recommended.…	The DICER1 variant was considered as the causative variant for this index case. Used for economic modelling.
I170	RAD51D*	None recorded	Testing for this variant is available for female family members and risk-reducing surgery (salpingo-oophorectomy) may be considered is positive.	The RAD51D variant was considered as a secondary finding (unlikely to be causative for the index cases' presenting phenotype) but relevant for clinical management of the index cases’ family members. Used for economic modelling.
I176	PALB2* and NBN	None recorded	For family members that test positive for PALB2 variant: the FCC made the following recommendations - annual Breast MRI scans and mammography strongly recommended (specialist); bilateral mastectomy (< 40 years with strength of recommendation dependent on and depends on CanRisk assessment) salpingo-oophorectomy recommended after 50yrs as optimal way to manage risk; and Tamoxifen and Raloxifene med…	The PALB2 variant was considered as the causative variant for this index case. NBN variant was considered a secondary finding and deemed by treating clinician as not relevant for altered clinical management. Used for economic modelling.
I189	ATM	None recorded	No changes.	The ATM variant was considered as a secondary finding (unlikely to be causative for the index cases' presenting phenotype). Used for economic modelling, as ATM is included in Mackenzie's Mission panel.
I191	LZTR1*	Regular skin checks for the index case and their family recommended	For the index case and family members who test positive for the LZTR1 variant: the FCC now strongly recommends imaging to investigate for schwannomas (specialist, lifetime, frequency depending on findings). Recommendations for skin checks not changed	The LZTR1 variant was considered as a being related to index cases' presenting phenotype (note not complete diagnosis). Used for economic modelling.
